# Supplementary material for: Comparative gene expression profiling in two congenic mouse strains following Bordetella pertussis infection
Source: BMC Microbiol. 2007 Oct 12;7:88. doi: 10.1186/1471-2180-7-88 (PMC2174938; doi:10.1186/1471-2180-7-88)
Supplement: Additional file 1 — Comparative gene expression profiling in two congenic strains of mice following Bordetella pertussis infection. The data present the expression levels of all 2,559 genes. [file 1471-2180-7-88-S1.xls]

## Sheet: Supplemetary data Table 3
additional file 1: TABLE 3, Comparative gene expression profiling in two congenic strains of mice following Bordetella pertussis infection.
				Relative expression compared to Reference pool (Ln-value)												Relative fold-expression C3H vs. HcB							Relative fold-expression Infection vs.mock
																C3H.mock.1	C3H.mock.3	C3H.mock.5	C3H.inf.1	C3H.inf.3	C3H.inf.5		C3H.inf.1	C3H.inf.3	C3H.inf.5	Hcb.inf.1	Hcb.inf.3	Hcb.inf.5
Spot ID	P-value	GenBank accession	NCBI symbol	C3H.mock.1	C3H.mock.3	C3H.mock.5	C3H.inf.1	C3H.inf.3	C3H.inf.5	Hcb.mock.1	Hcb.mock.3	Hcb.mock.5	Hcb.inf.1	Hcb.inf.3	Hcb.inf.5	Hcb.mock.1	Hcb.mock.3	Hcb.mock.5	Hcb.inf.1	Hcb.inf.3	Hcb.inf.5		C3H.mock.1	C3H.mock.3	C3H.mock.5	Hcb.mock.1	Hcb.mock.3	Hcb.mock.5	GenBank accession	Description	NCBI name	Cluster group
Sander015	0.000114572	NM_007539	Bdkrb1	5.356	5.41384	5.49596	5.59971	5.60479	5.60664	5.44054	5.48832	5.38423	5.68929	5.68213	5.82282	-1.08821	-1.07733	1.1182	-1.09372	-1.0804	-1.24133		1.27597	1.2104	1.11704	1.28243	1.21385	1.55051	NM_007539	bradykinin receptor, beta 1	bradykinin receptor, beta 1	D
Sander020	3.12759e-07	NM_011705	Vrk1	6.28566	6.39068	6.42519	6.53817	6.81159	6.76819	6.4538	6.42445	6.39874	6.57039	6.82681	6.93404	-1.1831	-1.03434	1.0268	-1.03274	-1.01533	-1.1804		1.28725	1.52335	1.40917	1.12365	1.49535	1.70797	NM_011705	vaccinia related kinase 1	vaccinia related kinase 1	D
Sander034	0.000514714	XM_488654	LOC432692	5.82107	5.87566	5.89385	5.82729	5.81984	5.77923	6.06708	6.00415	6.02996	5.93987	5.87842	6.08989	-1.27892	-1.13712	-1.14581	-1.11916	-1.06033	-1.36433		1.00624	-1.05741	-1.12145	-1.13566	-1.13398	1.06176	XM_488654	LOC432692	LOC432692	B
Sander036	8.68716e-12	NM_011710	Wars	6.71837	6.63703	6.61893	7.38415	7.91376	8.00837	6.89166	6.72229	6.62015	7.51565	7.70238	7.67615	-1.18921	-1.089	-1.00122	-1.14054	1.23539	1.39406		1.946	3.58491	4.01262	1.86636	2.66469	2.87487	NM_011710	tryptophanyl-tRNA synthetase	tryptophanyl-tRNA synthetase	D
Sander050	0.000208455	XM_286464	1700001K19Rik	5.79394	5.78359	5.77744	5.80971	5.79564	5.7149	5.78042	5.90807	5.72032	5.88841	6.0456	6.20882	1.0136	-1.13256	1.05878	-1.08188	-1.28398	-1.63873		1.0159	1.01213	-1.06454	1.11403	1.14744	1.62986	XM_286464	RIKEN cDNA 1700001K19 gene	RIKEN cDNA 1700001K19 gene	B
Sander051	7.02411e-05	NM_010480	Hspca	9.49764	9.41895	9.45928	9.36993	9.75223	9.70139	9.45673	9.43687	9.51445	9.33833	9.64016	9.70052	1.04176	-1.01808	-1.05672	1.0321	1.11859	1.00087		-1.13623	1.39554	1.27393	-1.12569	1.22543	1.2045	NM_010480	heat shock protein 1, alpha	heat shock protein 1, alpha	D
Sander060	0.000293019	NM_033603	Amn	5.37937	5.6467	5.6052	5.68024	5.60697	5.57457	5.64369	5.76696	5.71526	5.84895	5.6375	5.93424	-1.30256	-1.1278	-1.11635	-1.18379	-1.031	-1.43287		1.35104	-1.04053	-1.03111	1.22784	-1.13822	1.2448	NM_033603	amnionless	amnionless	B
Sander063	0.00275409	NM_028807	1200009I06Rik	6.04657	6.12305	6.24825	6.53424	6.44316	6.69785	6.0965	6.12024	6.20798	6.18428	6.516	6.64457	-1.05121	1.00282	1.04109	1.41902	-1.07556	1.05472		1.62853	1.37727	1.56768	1.09174	1.48551	1.54741	NM_028807	RIKEN cDNA 1200009I06 gene	RIKEN cDNA 1200009I06 gene	D
Sander064	3.77476e-15	NM_009396	Tnfaip2	6.41988	6.34262	6.28212	6.77767	7.84123	7.96874	6.41331	6.63022	6.66958	7.07329	7.67018	7.68723	1.0066	-1.33322	-1.47323	-1.34395	1.18656	1.32514		1.43016	4.47548	5.4012	1.93475	2.8291	2.76668	NM_009396	tumor necrosis factor, alpha-induced protein 2	tumor necrosis factor, alpha-induced protein 2	D
Sander065	0.000377924	XM_138272	Gm266	6.79831	6.90119	6.88579	6.71849	6.67919	6.5848	6.89943	6.91845	6.93614	6.8136	6.77319	6.77417	-1.10641	-1.01742	-1.05165	-1.09978	-1.09856	-1.20848		-1.0831	-1.24856	-1.35119	-1.08962	-1.15634	-1.17584	XM_138272	gene model 266, (NCBI)	gene model 266, (NCBI)	C
Sander074	2.14566e-06	NM_026752	Zfyve21	6.81992	6.84385	6.79945	6.53561	6.502	6.39172	7.02881	6.70084	6.80067	6.89582	6.52292	6.60012	-1.23231	1.15373	-1.00122	-1.43362	-1.02114	-1.23171		-1.32884	-1.40755	-1.50341	-1.14224	-1.19474	-1.22207	NM_026752	zinc finger, FYVE domain containing 21	zinc finger, FYVE domain containing 21	C
Sander075	1.88378e-06	NM_011625	Ppp1r13b	7.13774	7.17716	7.17198	7.04495	6.86755	6.92818	7.47506	7.65303	7.35377	7.38153	7.33504	7.22197	-1.40119	-1.60942	-1.19936	-1.40016	-1.59598	-1.34149		-1.09723	-1.36289	-1.27608	-1.09803	-1.37436	-1.14088	NM_011625	protein phosphatase 1, regulatory (inhibitor) subunit 13B	protein phosphatase 1, regulatory (inhibitor) subunit 13B	B
Sander083	2.64258e-06	XM_138275	Kif26a	7.26845	7.22801	7.25269	6.98774	6.70963	6.70383	7.16636	6.98691	6.94807	6.84453	6.70373	6.68734	1.10749	1.27264	1.3561	1.15397	1.00592	1.01663		-1.32408	-1.6793	-1.73127	-1.37964	-1.32735	-1.29788	XM_138275	kinesin family member 26A	kinesin family member 26A	C
Sander087	3.06055e-08	NM_198411	2610204M08Rik	7.3919	7.42166	7.37389	7.29421	7.31089	7.346	7.01178	7.08314	7.01145	7.11987	7.13261	7.00906	1.46246	1.40287	1.43683	1.19046	1.19516	1.40066		-1.10262	-1.11714	-1.02829	1.11415	1.05071	-1.0024	NM_198411	RIKEN cDNA 2610204M08 gene	RIKEN cDNA 2610204M08 gene	A
Sander088	0.000151752	NM_007421	Adssl1	6.75352	6.64796	6.65759	6.74313	6.71779	6.65239	6.73434	6.68022	6.57819	6.96138	6.95332	7.01281	1.01937	-1.03279	1.08264	-1.2439	-1.26557	-1.43393		-1.01045	1.07233	-1.00521	1.25488	1.31403	1.54437	NM_007421	adenylosuccinate synthetase like 1	adenylosuccinate synthetase like 1	B
Sander090	2.05772e-05	NM_009652	Akt1	7.05218	7.11129	6.85023	6.8356	6.91281	6.7811	7.33665	7.37181	7.36371	7.32893	7.1692	7.39138	-1.32905	-1.29761	-1.67109	-1.63777	-1.29225	-1.84096		-1.24183	-1.21954	-1.07158	-1.00774	-1.2246	1.02806	NM_009652	thymoma viral proto-oncogene 1	thymoma viral proto-oncogene 1	B
Sander093	5.83388e-11	NM_178911	AI132321	6.87999	6.82983	6.70866	7.07125	7.42898	7.63383	6.90713	7.13767	6.99518	7.24716	7.47036	7.63578	-1.02751	-1.36048	-1.33178	-1.19234	-1.04225	-1.00196		1.21077	1.82056	2.52228	1.40499	1.3947	1.89762	NM_178911	expressed sequence AI132321	expressed sequence AI132321	D
Sander094	0.00483165	XM_356602	AI450948	6.13069	6.32494	6.28072	6.27387	6.22453	6.29146	6.34628	6.4545	6.41952	6.45551	6.4634	6.52025	-1.2406	-1.13832	-1.14889	-1.19919	-1.26982	-1.25708		1.15393	-1.10563	1.0108	1.11542	1.00895	1.10598	XM_356602	expressed sequence AI450948	expressed sequence AI450948	B
Sander095	0.000545262	NM_145450	BC022687	6.85054	6.90017	6.77404	6.29167	6.17129	6.62102	5.79581	5.57855	6.00233	5.75449	5.93364	5.95772	2.87118	3.74948	2.16347	1.71119	1.26827	1.94118		-1.74869	-2.07276	-1.16535	-1.0422	1.42631	-1.04562	NM_145450	cDNA sequence BC022687	cDNA sequence BC022687	A
Sander105	0.00220533	NM_024223	Crip2	8.76173	8.74186	8.67765	8.40223	8.37155	8.32053	8.83697	8.73968	8.83305	8.64611	8.42619	8.49331	-1.07814	1.00218	-1.16813	-1.2762	-1.05617	-1.18861		-1.43262	-1.44818	-1.42921	-1.21029	-1.36818	-1.40458	NM_024223	cysteine rich protein 2	cysteine rich protein 2	C
Sander109	1.1072e-10	XM_484178	Igh-1a	7.79939	8.06296	8.08149	7.97985	7.87687	7.89863	8.8076	8.96881	9.08757	9.00897	8.3269	8.94168	-2.74068	-2.47404	-2.73486	-2.79861	-1.56836	-2.83785		1.19776	-1.20453	-1.20064	1.22308	-1.9001	-1.15707	XM_484178	immunoglobulin heavy chain 1a (serum IgG2a)	immunoglobulin heavy chain 1a (serum IgG2a)	B
Sander115	0.00318811	NM_174885	Adam6	7.46035	7.54217	7.55597	7.35941	7.30065	7.31284	7.55402	7.65765	7.59354	7.39961	7.43571	7.34823	-1.0982	-1.12241	-1.03828	-1.04103	-1.1446	-1.03603		-1.10621	-1.27318	-1.27524	-1.16696	-1.2485	-1.27801	NM_174885	a disintegrin and metalloprotease domain 6	a disintegrin and metalloprotease domain 6	C
Sander135	5.03099e-06	XM_619043	LOC544905	5.34169	5.40306	5.34498	5.27209	5.36008	5.18927	6.09833	6.44562	6.14645	6.00469	5.9374	6.24501	-2.13111	-2.83648	-2.22882	-2.08047	-1.78125	-2.87411		-1.07207	-1.04391	-1.16849	-1.09817	-1.66233	1.10358	XM_619043	similar to immunoglobulin heavy chain variable region precursor	similar to immunoglobulin heavy chain variable region precursor	B
Sander136	0.00246266	XM_484181	LOC544906	6.44997	6.48294	6.70049	6.4196	6.76851	6.372	5.9301	6.04874	5.79864	6.08822	5.81033	6.05623	1.68181	1.54373	2.46416	1.3929	2.60696	1.37131		-1.03083	1.33052	-1.38888	1.1713	-1.26923	1.2938	XM_484181	similar to monoclonal antibody heavy chain	similar to monoclonal antibody heavy chain	A
Sander155	2.33736e-05	XM_619046	LOC434166	5.85476	5.81352	5.76206	5.97962	6.16274	6.11617	5.97728	5.95953	5.80953	6.24478	6.25783	6.14931	-1.13035	-1.15722	-1.04861	-1.30365	-1.09976	-1.03369		1.13299	1.41797	1.42491	1.30669	1.34756	1.40464	XM_619046	similar to hypothetical protein MGC37588	similar to hypothetical protein MGC37588	D
Sander158	0.00438214	XM_356628	LOC382694	7.2991	7.8125	7.97262	7.74846	7.91483	7.53698	7.66158	7.62354	7.36019	7.6378	6.93635	7.72963	-1.43689	1.20799	1.84492	1.11702	2.6604	-1.21246		1.56732	1.10775	-1.54596	-1.02406	-1.98812	1.44693	XM_356628	similar to immunoglobulin heavy chain	similar to immunoglobulin heavy chain	A
Sander159	0.000248216	XM_138356	LOC211331	6.89139	7.33366	7.49721	7.48557	7.44108	7.13798	6.76608	6.79438	7.01341	6.72416	6.49833	6.97219	1.13351	1.71477	1.62223	2.14128	2.56705	1.18032		1.81154	1.11341	-1.43223	-1.0428	-1.34454	-1.04209	XM_138356	similar to Ig H-chain	similar to Ig H-chain	A
Sander162	0.00160349	XM_138362	LOC238440	7.60162	8.04554	8.36328	7.9234	7.90506	7.68521	7.45265	7.45887	7.68294	7.62023	7.36949	7.88882	1.16063	1.79799	1.97456	1.35415	1.70843	-1.22582		1.37959	-1.15082	-1.97008	1.18244	-1.0935	1.22861	XM_138362	similar to IgE antibody heavy chain (VDJ)	similar to IgE antibody heavy chain (VDJ)	A
Sander172	8.68349e-05	XM_138376	LOC238448	7.20513	7.64666	7.97075	7.53815	7.48393	7.50971	7.39903	7.32753	7.51975	7.75865	6.81894	7.81661	-1.21398	1.37594	1.56988	-1.2467	1.94446	-1.3592		1.39519	-1.17673	-1.58572	1.4328	-1.66294	1.34562	XM_138376	similar to Igh-VJ558 protein	similar to Igh-VJ558 protein	A
Sander173	3.10093e-05	XM_138377	LOC544911	6.34345	6.88902	6.94499	6.78639	6.81102	6.54023	6.27193	6.33986	6.42633	6.40038	6.18696	6.75029	1.07415	1.7318	1.67978	1.4711	1.86649	-1.23375		1.55728	-1.08112	-1.49894	1.13707	-1.16521	1.38259	XM_138377	similar to Ig heavy chain V region VH558 A1/A4 precursor	similar to Ig heavy chain V region VH558 A1/A4 precursor	A
Sander180	0.00319769	NM_175930	Rapgef5	7.98142	7.78678	7.98507	7.80407	7.73625	7.71066	8.19298	8.11446	7.88445	7.9904	8.04264	7.79925	-1.23561	-1.38776	1.10585	-1.20482	-1.35851	-1.09263		-1.19405	-1.05183	-1.31575	-1.22456	-1.07447	-1.08894	NM_175930	Rap guanine nucleotide exchange factor (GEF) 5	Rap guanine nucleotide exchange factor (GEF) 5	C
Sander187	1.02418e-12	NM_011905	TLR2	7.32701	6.97887	7.10506	7.34701	7.98989	7.97118	6.97193	7.14506	7.11826	7.42095	7.81178	7.84195	1.4263	-1.1808	-1.01329	-1.07674	1.19496	1.13794		1.0202	2.74841	2.37767	1.56677	1.94783	2.06204	NM_011905	Tlr2 toll-like receptor 2	Tlr2 toll-like receptor 2	D
Sander190	9.34905e-05	NM_011604	TLR6	5.55875	5.59702	5.57065	5.82044	5.85472	6.1626	5.59815	5.57885	5.52456	5.79323	5.9792	5.94157	-1.04019	1.01834	1.04717	1.02759	-1.13256	1.24736		1.29913	1.29395	1.80752	1.21541	1.49235	1.51742	NM_011604	Tlr6 toll-like receptor 6	Tlr6 toll-like receptor 6	D
Sander192	6.95292e-11	AY845948	Ipr1	7.44847	7.42884	7.55467	8.01652	8.32668	8.62761	7.64513	7.65922	7.45285	7.88211	8.2175	8.23594	-1.21733	-1.25907	1.10719	1.14386	1.11537	1.47944		1.76482	2.4543	2.92397	1.26741	1.74767	2.18824	AY845948	intracellular pathogen resistance 1 (Ipr1)	intracellular pathogen resistance 1 (Ipr1)	D
Spot00068	0.000139854	NM_010512	Igf1	5.80689	5.80708	5.99201	6.21093	6.22157	6.41698	5.93768	5.92678	5.98501	5.9863	6.25506	6.16267	-1.13972	-1.12716	1.00702	1.25185	-1.03406	1.28958		1.49786	1.51359	1.52955	1.04983	1.38858	1.19442	NM_010512	insulin-like growth factor 1 (Igf1), mRNA	insulin-like growth factor 1	D
Spot00079	1.11459e-06	NM_007807	Cybb	6.57453	6.42581	6.57683	6.89099	7.356	7.55721	6.62892	6.56347	6.7425	6.80647	7.2133	7.31259	-1.0559	-1.14759	-1.18019	1.08819	1.15338	1.27713		1.37225	2.53498	2.66546	1.19428	1.91521	1.76842	NM_007807	cytochrome b-245, beta polypeptide (Cybb), mRNA	cytochrome b-245, beta polypeptide	D
Spot00088	0.00195651	M30774	Tyms-ps	6.08031	6.14879	6.24505	6.35594	6.42025	6.61947	6.24536	6.28392	6.30014	6.24577	6.42408	6.53476	-1.17944	-1.14468	-1.05663	1.11647	-1.00384	1.0884		1.31736	1.31187	1.45414	1.00041	1.15046	1.26443	M30774	thymidylate synthase pseudogene mRNA, complete cds	thymidylate synthase, pseudogene	D
Spot00141	5.44784e-05	NM_007679	Cebpd	7.1811	7.29118	7.07556	7.2233	7.67475	7.83166	7.04743	7.43979	7.49261	7.41899	7.75527	7.72342	1.14302	-1.16021	-1.51749	-1.21615	-1.08385	1.11431		1.0431	1.46751	2.12996	1.44999	1.37092	1.25962	NM_007679	CCAAT/enhancer binding protein (C/EBP), delta (Cebpd), mRNA	CCAAT/enhancer binding protein (C/EBP), delta	D
Spot00156	0.00101593	NM_008416	Junb	5.85569	5.82696	5.92942	6.07214	6.38472	6.18476	5.86924	6.0221	6.00028	6.07183	6.17111	6.19187	-1.01364	-1.21547	-1.07344	1.00031	1.23813	-1.00713		1.24167	1.74674	1.29091	1.22457	1.16069	1.21117	NM_008416	Jun-B oncogene (Junb), mRNA	Jun-B oncogene	D
Spot00163	0.00368367	L13171	Mef2c	6.28937	6.43203	6.57654	6.55338	6.52774	6.69067	6.41059	6.51842	6.50973	6.4203	6.54512	6.32235	-1.12887	-1.09023	1.06909	1.14234	-1.01753	1.4453		1.30214	1.10044	1.12089	1.00976	1.02706	-1.20609	L13171	myocyte-specific enhancer factor 2 (MEF-2C) mRNA sequence	myocyte enhancer factor 2C	D
Spot00194	0.00124776	NM_009982	Ctsc	8.27031	8.3736	8.27439	8.74762	8.812	9.23622	8.18643	8.15593	8.21757	8.48652	8.75829	9.05221	1.0875	1.24318	1.05846	1.29837	1.05518	1.20203		1.61174	1.55022	2.61649	1.34998	1.82642	2.30398	NM_009982	cathepsin C (Ctsc), mRNA	cathepsin C	D
Spot00223	0.0021253	NM_018735	0	6.99508	7.28405	7.23977	7.69907	7.54834	7.79522	7.295	7.07062	7.08071	8.01661	7.86587	7.69568	-1.34975	1.23792	1.17241	-1.37375	-1.37373	1.10466		2.0218	1.30251	1.74273	2.05775	2.215	1.84961	NM_018735	DNA segment, Chr 2, Massachusetts Institute of Technology 19 (D2Mit19), mRNA	0	D
Spot00237	0.00153255	NM_007796	Ctla2a	8.78111	8.74761	8.74007	8.86067	8.27871	8.67498	8.69377	8.78878	8.99514	8.56581	8.50459	8.42568	1.09127	-1.04203	-1.29055	1.34293	-1.25342	1.28312		1.0828	-1.59822	-1.06726	-1.13651	-1.32868	-1.76732	NM_007796	cytotoxic T lymphocyte-associated protein 2 alpha (Ctla2a), mRNA	cytotoxic T lymphocyte-associated protein 2 alpha	C
Spot00254	4.78056e-06	NM_010107	Efna1	6.9305	6.93097	7.0647	6.98538	6.65632	6.64214	7.17182	7.10847	7.19331	6.9867	6.83037	6.62762	-1.27293	-1.19422	-1.13724	-1.00132	-1.19012	1.01462		1.05642	-1.31607	-1.52587	-1.20336	-1.32061	-1.76066	NM_010107	ephrin A1 (Efna1), mRNA	ephrin A1	C
Spot00256	0.000536769	NM_011966	Psma4	7.36544	7.39939	7.59412	7.79486	7.86925	8.02927	7.63698	7.41798	7.57706	7.62081	7.84434	7.79745	-1.31199	-1.01877	1.01722	1.19012	1.02522	1.26089		1.53637	1.59978	1.54518	-1.0163	1.53167	1.24657	NM_011966	proteasome (prosome, macropain) subunit, alpha type 4 (Psma4), mRNA	proteasome (prosome, macropain) subunit, alpha type 4	D
Spot00263	6.44952e-05	NM_009775	Bzrp	7.6292	7.6663	7.8263	8.08995	8.1797	8.24084	7.7844	7.78975	7.71885	7.97409	8.22089	8.01655	-1.1679	-1.13139	1.11344	1.12284	-1.04205	1.25143		1.58527	1.67096	1.51367	1.20887	1.53902	1.34677	NM_009775	benzodiazepine receptor, peripheral (Bzrp), mRNA	benzodiazepine receptor, peripheral	D
Spot00269	9.95004e-06	NM_011730	Slc6a18	5.76894	5.82522	5.97533	6.10868	6.38314	6.4058	5.72509	5.79413	5.85221	5.92733	6.18755	6.09173	1.04483	1.03159	1.13102	1.19884	1.21603	1.36899		1.40458	1.74704	1.53798	1.22414	1.48205	1.27063	NM_011730	X transporter protein 2 (Xtrp2), mRNA	solute carrier family 6 (neurotransmitter transporter), member 18	D
Spot00302	0.000141768	NM_007793	Cstb	7.55976	7.63627	7.45611	7.72151	7.8837	8.33872	7.15545	7.28089	7.52006	7.67295	7.99319	8.16512	1.49827	1.42672	-1.06604	1.04977	-1.11572	1.18958		1.17557	1.28073	2.4172	1.67781	2.03868	1.90611	NM_007793	cystatin B (Cstb), mRNA	cystatin B	D
Spot00310	7.79307e-08	NM_021274	Cxcl10	6.57407	6.78515	6.95531	7.22869	8.15819	8.40788	6.51729	6.76666	6.71445	7.16616	8.00791	7.59807	1.05842	1.01866	1.27234	1.06452	1.16215	2.2475		1.9244	3.94733	4.27409	1.91338	3.45997	2.41962	NM_021274	small inducible cytokine B subfamily (Cys-X-Cys), member 10 (Scyb10), mRNA	chemokine (C-X-C motif) ligand 10	D
Spot00321	3.81166e-05	NM_010145	Ephx1	7.93204	7.9538	7.86855	7.57637	7.0012	7.31061	7.78327	7.89954	7.89587	7.71145	7.37761	7.11844	1.1604	1.05576	-1.02769	-1.14462	-1.45704	1.21187		-1.42713	-2.59244	-1.74707	-1.07447	-1.68528	-2.17586	NM_010145	epoxide hydrolase 1, microsomal (Ephx1), mRNA	epoxide hydrolase 1, microsomal	C
Spot00324	6.22486e-06	NM_009203	Slc22a12	7.35372	7.39764	7.46876	7.69919	7.70774	8.0626	7.12555	7.22418	7.2804	7.4014	7.63827	7.61679	1.2563	1.18942	1.20727	1.34689	1.07194	1.56176		1.41265	1.36356	1.81093	1.31765	1.51299	1.39988	NM_009203	solute carrier family 22 (organic cation transporter)-like 2 (Slc22al2), mRNA	solute carrier family 22 (organic anion/cation transporter), member 12	D
Spot00344	1.56513e-09	NM_019467	Aif1	6.67238	6.6992	6.78879	7.63534	7.92823	8.09184	7.21908	7.32395	6.84295	7.56658	7.84643	7.7723	-1.72755	-1.86778	-1.05565	1.07118	1.08523	1.3765		2.61943	3.4179	3.68052	1.41552	1.6862	2.53288	NM_019467	allograft inflammatory factor 1 (Aif1), mRNA	allograft inflammatory factor 1	D
Spot00347	1.73542e-09	NM_007895	Ear2	8.81585	8.69694	8.79041	8.3084	8.02648	8.14841	8.97254	8.99797	9.11365	8.44133	8.62419	8.29431	-1.16963	-1.35124	-1.38159	-1.14217	-1.81794	-1.15708		-1.66105	-1.95513	-1.90027	-1.70099	-1.45322	-2.26899	NM_007895	eosinophil-associated ribonuclease 2 (Ear2), mRNA	eosinophil-associated, ribonuclease A family, member 2	C
Spot00352	5.53805e-07	NM_009898	Coro1a	6.79856	6.91907	6.99944	7.2541	7.39765	7.43624	6.96401	7.06593	7.05966	7.116	7.42117	7.36964	-1.17992	-1.1582	-1.06206	1.14809	-1.0238	1.06887		1.57702	1.61379	1.54774	1.16415	1.42653	1.3634	NM_009898	coronin, actin binding protein 1A (Coro1a), mRNA	coronin, actin binding protein 1A	D
Spot00353	2.09274e-05	NM_009735	B2m	10.5797	10.4586	10.7303	10.7342	10.9474	11.0404	10.6659	10.7331	10.6228	10.9116	10.9911	10.9389	-1.09004	-1.31588	1.11346	-1.19404	-1.04469	1.10682		1.16709	1.63029	1.36361	1.27845	1.2943	1.37179	NM_009735	beta-2 microglobulin (B2m), mRNA	beta-2 microglobulin	D
Spot00359	0.000296595	NM_007576	C4bp	5.56721	5.52937	5.75873	5.88346	6.01688	6.08438	5.61284	5.68662	5.67892	5.81934	5.98101	5.90893	-1.04669	-1.17029	1.08307	1.06622	1.03652	1.19178		1.37198	1.62826	1.38493	1.22937	1.3423	1.25861	NM_007576	complement component 4 binding protein (C4bp), mRNA	complement component 4 binding protein	D
Spot00360	1.55691e-07	NM_020257	Clec2i	6.20199	6.31147	6.48422	6.78469	6.97352	7.14048	6.39679	6.39945	6.36221	6.65553	6.92507	6.87001	-1.21506	-1.09196	1.12976	1.13788	1.04964	1.31058		1.79087	1.93876	1.92758	1.29529	1.69151	1.66163	NM_020257	c-type lectin DCL1 (Dcl1), mRNA	C-type lectin domain family 2, member i	D
Spot00384	6.96997e-09	AJ299405	Ifi44	6.61393	6.49831	6.56667	7.61329	7.95741	8.33073	6.32217	6.32583	6.495	7.24657	7.68098	7.63124	1.33878	1.18825	1.0743	1.443	1.31842	2.01271		2.71655	4.30209	5.8361	2.52035	3.87734	3.11506	AJ299405	mRNA for microtubule associated protein 44 (Mtap44 gene)	interferon-induced protein 44	D
Spot00397	0.000295331	NM_013642	Dusp1	9.26959	9.08432	8.96286	8.20348	8.22794	8.20262	8.6979	9.07217	9.1488	8.39592	8.47145	8.01636	1.77126	1.01223	-1.20435	-1.21221	-1.27571	1.20473		-2.90407	-2.35462	-2.13881	-1.35253	-1.82343	-3.10322	NM_013642	protein tyrosine phosphatase, non-receptor type 16 (Ptpn16), mRNA	dual specificity phosphatase 1	C
Spot00412	0.000126515	NM_007376	Pzp	5.62671	5.6214	5.68387	6.08876	6.0141	6.00738	5.52214	5.61924	5.5578	5.80657	5.98258	6.06256	1.11024	1.00216	1.13436	1.32603	1.03202	-1.05673		1.58733	1.48098	1.38197	1.32902	1.43813	1.65659	NM_007376	alpha-2-macroglobulin (A2m), mRNA	pregnancy zone protein	D
Spot00433	7.25667e-05	NM_010208	Fgr	6.23274	6.27023	6.42266	6.59619	6.73698	6.70131	6.29967	6.38974	6.43762	6.49872	6.59717	6.5637	-1.06922	-1.12695	-1.01507	1.10238	1.15005	1.14753		1.43829	1.5948	1.32135	1.22024	1.23051	1.13438	NM_010208	Gardner-Rasheed feline sarcoma viral (Fgr) oncogene homolog (Fgr), mRNA	Gardner-Rasheed feline sarcoma viral (Fgr) oncogene homolog	D
Spot00440	0.000764919	NM_019499	Mad2l1	5.3859	5.36563	5.55886	5.55349	5.90357	5.71946	5.6532	5.40418	5.50803	5.54569	5.69974	5.76332	-1.30644	-1.0393	1.05214	1.00784	1.22609	-1.04484		1.18246	1.71247	1.17421	-1.11351	1.34388	1.29084	NM_019499	MAD2 (mitotic arrest deficient, homolog)-like 1 (yeast) (Mad2l1), mRNA	MAD2 (mitotic arrest deficient, homolog)-like 1 (yeast)	D
Spot00444	0.00465125	NM_008926	Prkg2	6.26869	6.37311	6.45661	6.30583	6.23124	6.19972	6.3955	6.45637	6.46563	6.25409	6.25074	6.0282	-1.13521	-1.08683	-1.00906	1.0531	-1.0197	1.18711		1.03785	-1.15243	-1.2929	-1.1519	-1.2283	-1.54872	NM_008926	protein kinase, cGMP-dependent, type II (Prkg2), mRNA	protein kinase, cGMP-dependent, type II	C
Spot00496	8.40412e-06	NM_009256	Serpinb9	7.00091	7.06473	7.01942	7.19761	7.27685	7.5982	6.9664	6.84569	6.93821	7.32571	7.0856	7.32415	1.03511	1.24488	1.0846	-1.13666	1.21076	1.31528		1.21739	1.2363	1.78386	1.43233	1.27113	1.47099	NM_009256	serine protease inhibitor 6 (Spi6), mRNA	serine (or cysteine) proteinase inhibitor, clade B, member 9	D
Spot00500	2.46812e-05	NM_007574	C1qg	6.73078	6.65859	6.6892	7.03511	7.25278	7.44426	6.69432	6.82592	6.7107	6.93155	7.27027	7.31516	1.03714	-1.18215	-1.02173	1.10911	-1.01764	1.1378		1.35571	1.81158	2.12774	1.26774	1.55948	1.83027	NM_007574	complement component 1, q subcomponent, c polypeptide (C1qc), mRNA	complement component 1, q subcomponent, gamma polypeptide	D
Spot00509	0.00312269	NM_021410	Trem2	6.21309	6.17809	6.22312	6.33657	6.418	6.70698	6.08675	6.27836	6.42524	6.10669	6.49541	6.70044	1.13467	-1.10547	-1.22399	1.25846	-1.08048	1.00657		1.13143	1.27114	1.62233	1.02014	1.2424	1.31679	NM_021410	triggering receptor expressed on myeloid cells 2 (Trem2-pending), mRNA	triggering receptor expressed on myeloid cells 2	D
Spot00512	0.00503265	NM_008010	Fgfr3	5.71766	5.83353	5.95977	5.84287	5.85707	6.05144	5.90562	5.89504	5.99561	5.71966	5.83851	5.73218	-1.20678	-1.06345	-1.03649	1.13112	1.01873	1.37611		1.13339	1.02383	1.09601	-1.20437	-1.05816	-1.30138	NM_008010	fibroblast growth factor receptor 3 (Fgfr3), mRNA	fibroblast growth factor receptor 3	D
Spot00520	2.70894e-14	NM_013653	Ccl5	7.2194	7.26916	7.54992	7.85321	8.36152	9.0405	7.38729	7.56462	7.47526	7.6863	8.34782	8.6514	-1.18281	-1.34374	1.07752	1.18166	1.01379	1.47565		1.88478	2.9813	4.43965	1.34851	2.18848	3.24182	NM_013653	small inducible cytokine A5 (Scya5), mRNA	chemokine (C-C motif) ligand 5	D
Spot00534	1.48819e-06	NM_017399	Fabp1	6.56193	6.56722	6.66323	6.04968	5.90199	5.81554	6.86473	6.5905	6.683	6.24676	6.48803	5.79909	-1.35365	-1.02355	-1.01996	-1.21784	-1.79685	1.01658		-1.66904	-1.94493	-2.33425	-1.85517	-1.1079	-2.42034	NM_017399	fatty acid binding protein 1, liver (Fabp1), mRNA	fatty acid binding protein 1, liver	C
Spot00547	0.00350434	NM_009146	Sdfr2	8.61324	9.00346	8.82581	8.71899	8.08858	8.10514	8.45642	8.76762	8.63368	8.45391	8.18506	8.29451	1.16979	1.26597	1.21182	1.30353	-1.10129	-1.20849		1.11154	-2.49648	-2.05581	-1.00251	-1.79063	-1.40379	NM_009146	stromal cell derived factor receptor 2 (Sdfr2), mRNA	stromal cell derived factor receptor 2	C
Spot00571	4.89458e-07	NM_007616	Cav1	9.44928	9.29708	9.41152	8.95399	8.47559	8.42081	9.71917	9.31394	9.43932	9.34498	8.60659	8.5856	-1.30982	-1.01701	-1.02819	-1.47845	-1.13997	-1.17915		-1.64098	-2.27388	-2.69314	-1.45382	-2.02861	-2.34837	NM_007616	caveolin, caveolae protein, 22 kDa (Cav), mRNA	caveolin, caveolae protein 1	C
Spot00613	0.000467943	M35725	Sod1	9.01104	8.97788	9.06967	8.93733	8.70405	8.76279	9.16896	9.01525	9.18879	8.99636	8.89611	8.82251	-1.17107	-1.03808	-1.12651	-1.06081	-1.21174	-1.06154		-1.0765	-1.315	-1.35917	-1.1884	-1.12653	-1.44236	M35725	Cu-Zn superoxide dismutase mRNA, complete cds	superoxide dismutase 1, soluble	C
Spot00616	1.96019e-05	X70032	Neb	6.70441	6.67137	6.79809	6.58719	6.37575	6.30916	6.91316	6.69135	6.85283	6.56019	6.41764	6.3563	-1.23214	-1.02017	-1.05626	1.02737	-1.04278	-1.04827		-1.12436	-1.34397	-1.63058	-1.42328	-1.31483	-1.64301	X70032	mRNA for nebulin	nebulin	C
Spot00682	5.01821e-14	AJ251364	5830458K16Rik	6.44038	6.46744	6.5964	7.53885	7.92694	8.16943	6.69688	6.56869	6.69844	7.37804	7.66326	7.60742	-1.2924	-1.10655	-1.10743	1.17447	1.30172	1.75418		2.9996	4.30383	4.82125	1.97617	2.9879	2.4818	AJ251364	mRNA for 28kD interferon alpha responsive protein (Ifrg28 gene)	RIKEN cDNA 5830458K16 gene	D
Spot00683	0.000339393	M14414	0	5.33924	5.42258	5.50147	5.68624	5.5205	5.84405	5.47261	5.37985	5.36564	5.25986	5.85236	5.95558	-1.14267	1.04366	1.1455	1.5317	-1.39355	-1.11798		1.41481	1.10287	1.40857	-1.23708	1.604	1.80388	M14414	5.4S ribosomal small nuclear RNA	0	D
Spot00684	9.32535e-06	M81747	0	6.2636	6.36407	6.24967	6.61047	6.69511	6.94953	6.37629	6.31995	6.33264	6.48994	6.66212	6.80374	-1.11929	1.04511	-1.08651	1.1281	1.03354	1.15695		1.41463	1.39241	2.01346	1.12036	1.408	1.60175	M81747	1400 base pair ubiquitin mRNA, 5' end	0	D
Spot00699	4.46581e-05	NM_011423	Smr3	6.72922	6.79571	6.88809	6.85882	6.98569	7.1997	6.82816	6.9328	6.98767	6.88587	7.05099	7.0282	-1.104	-1.14694	-1.1047	-1.02742	-1.06749	1.18709		1.13837	1.20923	1.36562	1.05941	1.12546	1.04136	NM_011423	submaxillary gland androgen regulated protein 3 (Smr3), mRNA.	submaxillary gland androgen regulated protein 3	D
Spot00719	0.000220917	D25498	0	5.20274	5.56615	5.40204	5.34905	5.21354	5.58467	6.53703	6.46812	6.5928	5.96405	6.40007	6.14987	-3.79732	-2.46445	-3.28958	-1.84967	-3.27569	-1.75979		1.15755	-1.42278	1.20037	-1.77355	-1.07042	-1.55728	D25498	mRNA for immunoglobulin heavy chain IgH, variable region (partial cds).	0	B
Spot00780	0.00269459	M32004	0	6.48382	6.86368	7.00458	6.92375	6.84103	6.7046	6.60321	6.58454	6.74378	6.44903	6.30793	6.87464	-1.12681	1.322	1.29797	1.60756	1.7042	-1.18535		1.5526	-1.02291	-1.34983	-1.1667	-1.31864	1.13981	M32004	(hybridoma G1-2) rearranged group II anti-phosphocholine Ig heavy chain variable region mRNA.	0	A
Spot00788	0.00250691	U62650	0	6.00037	5.99346	6.1168	6.17181	6.04204	5.88327	5.79951	5.86248	5.91461	5.72661	5.88581	5.57662	1.22246	1.13995	1.22409	1.56079	1.16909	1.35887		1.187	1.04978	-1.26305	-1.07562	1.02361	-1.40213	U62650	anti-PAH immunoglobulin Fab 4D5 heavy chain V and CH1 regions mRNA, partial cds.	0	A
Spot00801	0.0039577	X59174	0	5.64145	5.75954	5.76146	5.65248	5.55189	5.76585	6.31422	6.45073	6.39449	5.93276	6.29103	6.15357	-1.95966	-1.99609	-1.88332	-1.3235	-2.09413	-1.47362		1.0111	-1.23078	1.0044	-1.46441	-1.17316	-1.27242	X59174	immunoglobulin variable region heavy chain (T10-1) mRNA.	0	B
Spot00802	0.00107232	AF045504	0	5.39452	5.56073	5.49257	5.28941	5.26425	5.37909	6.17665	6.14237	6.21292	5.77707	6.15321	5.88447	-2.18612	-1.78897	-2.05516	-1.62851	-2.43258	-1.65761		-1.11083	-1.34511	-1.12017	-1.49119	1.0109	-1.38882	AF045504	5G6 monoclonal antibody heavy chain variable region, (IgH) mRNA, partial cds.	0	B
Spot00823	0.00527512	D12724	0	6.8329	7.08104	7.80971	7.7126	6.73648	6.68241	6.40383	6.41195	6.70718	6.5561	6.29279	7.1528	1.53582	1.95246	3.01177	3.17878	1.55844	-1.60063		2.41018	-1.41137	-3.08732	1.16447	-1.12655	1.56146	D12724	mRNA for Ig gamma chain precursor.	0	A
Spot00874	0.00404207	AF010226	0	6.4904	6.68739	7.0489	6.8664	7.07923	6.84757	6.65799	6.86034	6.67162	6.60513	6.10263	6.1539	-1.18246	-1.1888	1.45831	1.29858	2.65542	2.00105		1.45646	1.4797	-1.22303	-1.05428	-2.13339	-1.67821	AF010226	immunoglobulin heavy chain V region (VH7183) gene, partial cds.	0	A
Spot00882	8.08815e-05	X70091	0	5.19996	5.45951	5.30499	5.29431	5.22647	5.3927	6.16954	6.31615	6.35506	5.78248	6.09714	5.95336	-2.63684	-2.35524	-2.85787	-1.62934	-2.38851	-1.75182		1.09895	-1.26243	1.09168	-1.47264	-1.24485	-1.49437	X70091	NHB5 mRNA for immunoglobulin heavy chain, variable region.	0	B
Spot00885	4.33732e-05	L16820	0	5.7106	5.79455	6.18398	5.78919	6.108	5.90311	5.51518	5.43225	5.40121	5.30548	5.50761	5.16734	1.21583	1.43663	2.18752	1.62208	1.82283	2.08708		1.08176	1.36814	-1.32428	-1.23331	1.07827	-1.26348	L16820	Ig rearranged H-chain gene V11-DQ52-N-J4 region.	0	A
Spot00888	0.00553868	X90888	0	5.85852	5.91828	6.23845	6.26174	6.48882	5.98608	6.0735	5.91939	5.90051	5.86526	5.55808	5.63147	-1.23983	-1.00111	1.40207	1.48657	2.5364	1.42562		1.49663	1.76923	-1.28708	-1.2315	-1.4352	-1.3087	X90888	antibody heavy chain variable region (348bp).	0	A
Spot00889	0.0012367	L16828	0	6.26956	6.4458	6.82861	6.44109	6.88812	6.51644	6.09251	6.17128	6.24759	6.02435	6.01284	5.7188	1.19369	1.3159	1.78786	1.51701	2.39955	2.2203		1.18712	1.55631	-1.36639	-1.07054	-1.17169	-1.69688	L16828	Ig rearranged H-chain gene V11-DQ52-J1 region.	0	A
Spot00937	0.000318365	NM_011337	Ccl3	5.758	5.75954	6.03776	6.3532	6.77077	6.66231	5.63283	5.58305	5.68876	6.10164	6.80106	6.762	1.13334	1.19303	1.41766	1.28603	-1.03076	-1.10483		1.8134	2.74896	1.8674	1.59808	3.38048	2.92486	NM_011337	small inducible cytokine A3 (Scya3), mRNA.	chemokine (C-C motif) ligand 3	D
Spot00947	0	NM_029509	5830443L24Rik	5.38961	5.50469	5.56106	6.64822	7.40603	7.55203	5.64237	5.63288	5.70458	6.43394	7.02642	7.28399	-1.28757	-1.13677	-1.15433	1.23897	1.46171	1.30739		3.52051	6.69483	7.3226	2.20685	4.0291	4.85212	NM_029509	RIKEN cDNA 5830443L24 gene (5830443L24Rik), mRNA.	RIKEN cDNA 5830443L24 gene	D
Spot00963	6.45505e-05	AK018058	Arhgap15	5.78382	5.86346	6.01764	6.1588	6.21015	6.28937	5.9265	6.01517	6.06239	5.97843	6.05288	6.0529	-1.15335	-1.16383	-1.04576	1.19766	1.17031	1.26677		1.45497	1.41438	1.31223	1.05331	1.03843	-1.00953	AK018058	adult male thymus cDNA, RIKEN full-length enriched library, clone:5830480G12, full insert sequence.	Rho GTPase activating protein 15	D
Spot00969	9.41503e-08	AK017456	Flrt3	6.67463	6.69791	6.87647	6.2668	6.30997	6.19278	6.509	6.28766	6.93839	6.35855	6.14702	5.96237	1.18014	1.50719	-1.06387	-1.0961	1.17698	1.25912		-1.50356	-1.47394	-1.98117	-1.16235	-1.15102	-2.65386	AK017456	10 days neonate head cDNA, RIKEN full-length enriched library, clone:5530600M07, full insert sequence.	fibronectin leucine rich transmembrane protein 3	C
Spot00985	0.00109503	AK019530	Tacc1	6.80449	6.97569	6.98885	6.83239	6.66403	6.69608	7.09014	7.04768	7.00268	6.85467	6.91431	6.59742	-1.33062	-1.07464	-1.01393	-1.02252	-1.28438	1.10369		1.02829	-1.36569	-1.34014	-1.2655	-1.14268	-1.4997	AK019530	0 day neonate head cDNA, RIKEN full-length enriched library, clone:4833447E04, full insert sequence.	transforming, acidic coiled-coil containing protein 1	C
Spot01075	2.04477e-08	AK020595	Rnase6	6.16831	6.41477	6.5402	6.70984	7.11325	7.08114	6.43329	6.47614	6.46903	6.60737	6.84738	6.76605	-1.3034	-1.06329	1.07376	1.1079	1.30457	1.37038		1.71863	2.01068	1.71762	1.19015	1.44952	1.34584	AK020595	adult male urinary bladder cDNA, RIKEN full-length enriched library, clone:9530043P15, full insert sequence.	ribonuclease, RNase A family, 6	D
Spot01152	4.38188e-07	AK007823	Zfp9	6.59738	6.7021	6.70087	7.00562	7.05809	7.19085	6.65167	6.67301	6.76531	6.89646	7.07993	6.98663	-1.05579	1.02952	-1.06657	1.11534	-1.02207	1.22657		1.50417	1.42759	1.6323	1.27735	1.50218	1.24772	AK007823	10 day old male pancreas cDNA, RIKEN full-length enriched library, clone:1810048F22, full insert sequence.	zinc finger protein 9	D
Spot01159	0.000239216	AF052218	Cbfa2t2h-ps1	7.54552	7.6358	7.70572	7.75268	7.80227	7.93838	7.69784	7.75351	7.77281	7.69713	7.90894	7.77146	-1.16453	-1.12492	-1.06939	1.05712	-1.11256	1.18166		1.23018	1.18113	1.26195	-1.00071	1.16815	-1.00135	AF052218	MTG8-related protein 1 gene, exon 3 and partial cds.	core-binding factor, runt domain, alpha subunit 2; translocated to, 2 homolog (human), pseudogene 1	D
Spot01251	4.62186e-11	NM_007464	Birc3	6.87287	6.84436	6.91692	7.31271	7.7688	7.77105	6.86838	7.00254	6.97688	7.21561	7.72331	7.53561	1.00449	-1.17137	-1.0618	1.10197	1.04654	1.26546		1.55246	2.52045	2.34933	1.41514	2.05602	1.74845	NM_007464	baculoviral IAP repeat-containing 2 (Birc2), mRNA.	baculoviral IAP repeat-containing 3	D
Spot01253	1.50592e-06	NM_009749	Bex2	6.93178	7.04304	7.15249	6.79097	6.54361	6.62499	7.03097	7.11852	7.10689	6.74619	6.77949	6.57536	-1.10428	-1.07841	1.04666	1.0458	-1.26602	1.05088		-1.1512	-1.64778	-1.69469	-1.32948	-1.40359	-1.70152	NM_009749	brain expressed X-linked 2 (Bex2), mRNA.	brain expressed X-linked 2	C
Spot01260	0.000892225	AK018506	8430438D04Rik	6.65621	6.72037	6.78313	6.46503	6.36368	6.41789	6.79357	6.71775	6.62162	6.34022	6.4365	6.41297	-1.14724	1.00262	1.17529	1.13293	-1.07554	1.00493		-1.21068	-1.42859	-1.44087	-1.57358	-1.32478	-1.23201	AK018506	adult male colon cDNA, RIKEN full-length enriched library, clone:9030414D20, full insert sequence.	RIKEN cDNA 8430438D04 gene	C
Spot01302	1.25402e-09	AK013501	2900009C24Rik	6.71344	6.5383	6.53574	7.08094	7.32526	7.40876	6.75925	6.76751	6.77056	7.22782	7.31703	7.3513	-1.04687	-1.2576	-1.26468	-1.15822	1.00826	1.05914		1.44411	2.19669	2.39413	1.5977	1.73242	1.78736	AK013501	adult male hippocampus cDNA, RIKEN full-length enriched library, clone:2900009C24, full insert sequence.	RIKEN cDNA 2900009C24 gene	D
Spot01311	1.29616e-07	U46068	U46068	6.42225	6.44776	6.57267	7.20448	7.22206	7.10747	6.99952	6.73831	6.55613	7.209	7.22922	7.09483	-1.78118	-1.33716	1.01668	-1.00453	-1.00718	1.01272		2.18634	2.16908	1.7071	1.23303	1.6338	1.71378	U46068	von Ebner minor salivary gland protein mRNA, complete cds.	cDNA sequence U46068	D
Spot01323	0.000146678	AK003502	1110006I15Rik	8.07713	7.92828	7.9783	7.7963	7.51245	7.71878	8.0451	8.04568	8.13968	7.76628	7.82243	7.70216	1.03254	-1.12457	-1.17514	1.03048	-1.36339	1.01675		-1.32422	-1.51563	-1.29631	-1.32158	-1.25013	-1.54887	AK003502	18 days embryo cDNA, RIKEN full-length enriched library, clone:1110006I15, full insert sequence.	RIKEN cDNA 1110006I15 gene	C
Spot01420	0.000216397	AK014816	4921504P20Rik	9.31383	9.44334	9.38679	9.2381	8.81092	8.82951	9.22011	9.42933	9.40011	9.17086	8.97888	8.85222	1.09825	1.01411	-1.0134	1.06955	-1.18289	-1.02298		-1.07868	-1.88215	-1.74593	-1.05049	-1.569	-1.72959	AK014816	adult male testis cDNA, RIKEN full-length enriched library, clone:4921504P20, full insert sequence.	RIKEN cDNA 4921504P20 gene	C
Spot01469	0.00104386	AK005535	Slc39a4	7.07278	6.93693	6.70796	6.88255	6.88191	7.09638	7.1418	6.94118	7.34883	7.38848	7.12616	7.58862	-1.07146	-1.00426	-1.89814	-1.65854	-1.27667	-1.63598		-1.20953	-1.05656	1.47465	1.27977	1.20319	1.27098	AK005535	adult female placenta cDNA, RIKEN full-length enriched library, clone:1600025H15, full insert sequence.	solute carrier family 39 (zinc transporter), member 4	B
Spot01491	0.000300417	AK004904	Lrrc28	6.88409	6.94163	6.85471	6.66994	6.48993	6.58578	7.02424	6.9254	7.18854	6.58293	6.64687	6.74591	-1.15045	1.01637	-1.3963	1.09092	-1.16992	-1.17367		-1.2388	-1.57097	-1.30857	-1.55475	-1.32118	-1.55679	AK004904	adult male liver cDNA, RIKEN full-length enriched library, clone:1300004K21, full insert sequence.	leucine rich repeat containing 28	C
Spot01494	0.00494305	AK013332	2810452K05Rik	6.68536	6.80833	6.75499	6.92005	6.92593	7.19737	6.83592	6.85888	6.91377	6.89903	6.89082	6.89424	-1.16249	-1.05186	-1.17207	1.02124	1.03573	1.35409		1.26452	1.12479	1.55641	1.06514	1.03246	-1.01971	AK013332	10, 11 days embryo cDNA, RIKEN full-length enriched library, clone:2810452K05, full insert sequence.	RIKEN cDNA 2810452K05 gene	D
Spot01496	0.000941464	AK008985	2210419D22Rik	6.63339	6.66738	6.58824	6.52896	6.36625	6.44036	6.85838	6.68899	6.81549	6.58191	6.42527	6.40093	-1.25231	-1.02185	-1.25515	-1.05438	-1.0608	1.04022		-1.11007	-1.35138	-1.15937	-1.31846	-1.30176	-1.51371	AK008985	adult male stomach cDNA, RIKEN full-length enriched library, clone:2210419D22, full insert sequence.	RIKEN cDNA 2210419D22 gene	C
Spot01501	8.01145e-07	AK007540	1810019A08Rik	6.62426	6.61824	6.63126	6.85826	7.04155	7.18679	6.61797	6.73829	6.80835	6.74924	7.06031	6.96937	1.00631	-1.12755	-1.19373	1.11518	-1.01893	1.24285		1.26365	1.52701	1.74285	1.14028	1.37991	1.17472	AK007540	10 day old male pancreas cDNA, RIKEN full-length enriched library, clone:1810019A08, full insert sequence.	RIKEN cDNA 1810019A08 gene	D
Spot01510	0.000142886	AK013495	2900006N09Rik	6.00251	5.94182	6.05523	6.13506	6.4329	6.25456	6.06988	6.03793	6.15103	6.12184	6.30156	6.13506	-1.06969	-1.10088	-1.10054	1.01331	1.14036	1.12693		1.14173	1.63408	1.22058	1.05333	1.30165	-1.0161	AK013495	adult male hippocampus cDNA, RIKEN full-length enriched library, clone:2900006N09, full insert sequence.	RIKEN cDNA 2900006N09 gene	D
Spot01511	3.05834e-05	BC011068	Cotl1	7.1711	7.1765	7.2058	7.38624	7.3653	7.5327	7.2716	7.31375	7.33168	7.30759	7.50917	7.51645	-1.10573	-1.14711	-1.13415	1.08182	-1.15473	1.01638		1.24003	1.2078	1.38665	1.03665	1.21583	1.20294	BC011068	Mus musculus, RIKEN cDNA 1810074P22 gene, clone MGC:7089 IMAGE:3157387, mRNA, complete cds.	coactosin-like 1 (Dictyostelium)	D
Spot01513	1.86815e-08	AK006955	1700080G11Rik	5.87415	5.86536	6.0053	6.19209	6.41542	6.39753	5.90977	5.9345	6.07087	6.09209	6.2776	6.3775	-1.03627	-1.07159	-1.06777	1.10517	1.14777	1.02023		1.3743	1.73336	1.48029	1.2	1.40932	1.35884	AK006955	adult male testis cDNA, RIKEN full-length enriched library, clone:1700080G11, full insert sequence.	RIKEN cDNA 1700080G11 gene	D
Spot01530	0.00309716	AK011539	2610024M03Rik	5.96777	6.15916	6.15907	6.20057	6.38338	6.33557	6.08883	6.13832	6.22196	6.2039	6.39083	6.24077	-1.12869	1.02105	-1.06491	-1.00333	-1.00748	1.09944		1.26213	1.25135	1.19303	1.12195	1.28725	1.01898	AK011539	10 days embryo cDNA, RIKEN full-length enriched library, clone:2610024M03, full insert sequence.	RIKEN cDNA 2610024M03 gene	D
Spot01566	3.31648e-08	X16197	0	8.32162	8.12193	8.10471	8.31046	8.70739	9.23343	8.27393	8.42197	8.22628	8.47776	8.7243	9.09974	1.04885	-1.34991	-1.12927	-1.18211	-1.01705	1.14304		-1.01123	1.79581	3.0917	1.22609	1.35301	2.39517	X16197	K2 class I MHC gene (exon 5).	0	D
Spot01570	0.000130342	Z22729	Fn1	7.60658	7.49145	7.43752	7.51259	7.7423	7.99177	7.55498	7.58163	7.5998	7.62556	7.71342	7.89139	1.05296	-1.09437	-1.17618	-1.11959	1.02931	1.10559		-1.09854	1.28513	1.74063	1.07313	1.14087	1.33856	Z22729	fibronectin gene.	fibronectin 1	D
Spot01573	0.00196105	AK014686	4833412E22Rik	6.85366	6.78598	6.79814	6.90859	7.05976	7.26767	6.88689	6.8121	6.88941	6.89085	6.91397	7.09456	-1.03378	-1.02647	-1.09557	1.0179	1.15695	1.18899		1.05646	1.31492	1.59924	1.00397	1.10724	1.22771	AK014686	0 day neonate head cDNA, RIKEN full-length enriched library, clone:4833412E22, full insert sequence.	RIKEN cDNA 4833412E22 gene	D
Spot01582	0.00533156	AK014670	Cds1	6.31051	6.26203	6.28064	6.08852	6.16241	6.15731	6.21614	6.18508	6.33288	6.1095	6.06725	6.08053	1.09897	1.07999	-1.05363	-1.02121	1.09983	1.07981		-1.24856	-1.10475	-1.13126	-1.11253	-1.12505	-1.28705	AK014670	0 day neonate head cDNA, RIKEN full-length enriched library, clone:4833409J18, full insert sequence.	CDP-diacylglycerol synthase 1	C
Spot01588	3.80385e-05	AK020490	5730507A11Rik	5.81723	5.83331	5.92101	5.98389	6.19275	6.27335	5.86566	5.89208	6.07034	5.87306	5.99797	5.93136	-1.04962	-1.06053	-1.16105	1.11721	1.21505	1.40775		1.18136	1.43253	1.42239	1.00743	1.1117	-1.1491	AK020490	12 days embryo embryonic body between diaphragm region and neck cDNA, RIKEN full-length enriched library, clone:9430076K19, full insert sequence.	RIKEN cDNA 5730507A11 gene	D
Spot01594	0.00203496	AK011345	6720460F02Rik	5.33768	5.26584	5.40805	5.53237	5.61596	5.75424	5.52949	5.5033	5.49299	5.34887	5.78759	5.72077	-1.21144	-1.26802	-1.08866	1.20141	-1.18723	1.03404		1.21493	1.41924	1.41367	-1.19796	1.32881	1.2558	AK011345	10 days embryo cDNA, RIKEN full-length enriched library, clone:2610008F03, full insert sequence.	RIKEN cDNA 6720460F02 gene	D
Spot01598	3.22986e-10	NM_030253	Parp9	6.36429	6.41468	6.46501	7.03915	7.38826	7.50781	6.48109	6.46253	6.69643	6.91826	7.1549	7.10787	-1.12389	-1.04901	-1.26038	1.1285	1.26283	1.49173		1.96376	2.64742	2.83715	1.54833	1.99846	1.509	NM_030253	hypothetical protein MGC7868 (MGC7868), mRNA.	poly (ADP-ribose) polymerase family, member 9	D
Spot01612	1.94067e-13	AK018653	Pogk	7.75787	7.63476	7.73444	8.09242	8.36892	8.71432	7.79865	7.96613	7.76311	8.09672	8.50532	8.54087	-1.04163	-1.39287	-1.02909	-1.00431	-1.14614	1.1894		1.39731	2.08374	2.66416	1.34726	1.71462	2.17659	AK018653	adult male cecum cDNA, RIKEN full-length enriched library, clone:9130401E23, full insert sequence.	pogo transposable element with KRAB domain	D
Spot01641	0.0056732	AK009204	Foxp4	6.9863	6.82934	6.76379	6.98341	7.0021	7.19293	6.87269	6.74634	7.09922	6.88668	7.16621	7.29876	1.12032	1.08655	-1.39854	1.10157	-1.17834	-1.11163		-1.00289	1.18858	1.53594	1.01409	1.52176	1.22084	AK009204	adult male tongue cDNA, RIKEN full-length enriched library, clone:2310007G05, full insert sequence.	forkhead box P4	D
Spot01667	2.95701e-05	AK013673	Sort1	7.87224	7.73809	7.58614	7.35252	7.24018	7.39879	7.88084	7.71983	7.82274	7.56413	7.3721	7.31338	-1.00864	1.01842	-1.26694	-1.23566	-1.14101	1.08916		-1.68156	-1.64527	-1.20605	-1.37261	-1.41586	-1.66422	AK013673	adult male hippocampus cDNA, RIKEN full-length enriched library, clone:2900053A11, full insert sequence.	sortilin 1	C
Spot01671	9.93649e-08	AB069667	Bk	5.6284	5.73074	5.79132	5.89993	6.31735	6.35956	5.64009	5.7336	5.93139	6.03464	6.11414	6.03623	-1.01175	-1.00286	-1.15036	-1.1442	1.22534	1.38173		1.31197	1.7979	1.76516	1.48372	1.46308	1.11052	AB069667	B/K mRNA for B/K protein, complete cds, strain:BALB/c.	brain and kidney protein	D
Spot01677	9.48621e-05	M18593	Klk-ps11	6.03404	6.04864	6.15201	6.0061	5.94863	5.94365	6.13357	6.17054	6.35813	6.14505	6.03763	5.92755	-1.10465	-1.12963	-1.2289	-1.14907	-1.09308	1.01623		-1.02833	-1.10519	-1.23165	1.01155	-1.14214	-1.53814	M18593	kallikrein gene, exon 2, clone mGK-14.	kallikrein, pseudogene 11	C
Spot01678	0.000893172	AK016144	4930556H04Rik	6.20298	6.31536	6.37093	6.31243	6.32993	6.56196	6.34675	6.40696	6.55063	6.34824	6.41931	6.33961	-1.15462	-1.09593	-1.19686	-1.03646	-1.09349	1.24901		1.11567	1.01468	1.2105	1.00149	1.01243	-1.23493	AK016144	adult male testis cDNA, RIKEN full-length enriched library, clone:4930556H04, full insert sequence.	RIKEN cDNA 4930556H04 gene	D
Spot01680	0.000198905	AK012255	Frmd4a	7.36978	7.33613	7.34873	7.17712	7.01657	7.11292	7.47913	7.31573	7.48955	7.27819	7.16312	7.05582	-1.11555	1.02061	-1.15122	-1.10636	-1.15784	1.05876		-1.21248	-1.37653	-1.26594	-1.22255	-1.16486	-1.543	AK012255	11 days embryo cDNA, RIKEN full-length enriched library, clone:2700017I06, full insert sequence.	FERM domain containing 4A	C
Spot01753	0.00185431	AK014828	4921506M07Rik	6.67783	6.97651	6.99514	6.73248	6.7042	6.89846	6.82358	6.73283	6.891	6.68848	6.39344	6.56061	-1.15691	1.27595	1.10975	1.04499	1.36447	1.40193		1.05618	-1.31299	-1.10151	-1.14465	-1.40408	-1.39151	AK014828	adult male testis cDNA, RIKEN full-length enriched library, clone:4921506M07, full insert sequence.	RIKEN cDNA 4921506M07 gene	A
Spot01754	4.13392e-05	BC006026	Igj	7.6797	8.38016	8.43427	8.02956	7.88248	8.0812	7.81185	7.8339	7.93108	7.90846	7.03678	7.56285	-1.14128	1.72678	1.65399	1.12873	2.3296	1.67925		1.41887	-1.64491	-1.42343	1.10143	-2.21915	-1.44518	BC006026	Mus musculus, Similar to immunoglobulin joining chain, clone MGC:6626 IMAGE:3491646, mRNA, complete cds.	immunoglobulin joining chain	A
Spot01777	0.00567972	BC006774	1110014C03Rik	8.19363	8.1471	8.23471	8.4426	8.27403	8.62932	8.41965	8.1431	8.26478	8.39602	8.35556	8.36586	-1.2536	1.00401	-1.03052	1.04768	-1.08494	1.30142		1.2827	1.13534	1.48379	-1.02391	1.23671	1.10637	BC006774	Mus musculus, Similar to transmembrane trafficking protein, clone MGC:8106 IMAGE:3588721, mRNA, complete cds.	RIKEN cDNA 1110014C03 gene	D
Spot01778	0.000637336	BC003277	BC003277	5.90039	5.83225	5.95563	6.15464	6.30399	6.36847	5.97126	5.97702	6.03077	6.02643	6.22022	6.21892	-1.07344	-1.15577	-1.07803	1.13679	1.08738	1.16132		1.2895	1.60277	1.51111	1.05673	1.27532	1.20701	BC003277	Mus musculus, Similar to hypothetical protein FLJ10199, clone MGC:7879 IMAGE:3582174, mRNA, complete cds.	cDNA sequence BC003277	D
Spot01817	0.000227341	M18606	Klk-ps2	7.67356	7.38532	7.28797	7.52262	7.76698	7.97704	7.34754	7.29517	7.74838	7.63346	7.73631	8.10942	1.38544	1.09433	-1.58473	-1.11721	1.03114	-1.14154		-1.16292	1.46472	1.99186	1.33098	1.55447	1.43481	M18606	AG0406S immunoglobulin heavy chain VH3609N-JH2 region mRNA, partial cds.	kallikrein, pseudogene 2	D
Spot01829	8.55621e-05	AK007902	Zhx3	8.10648	7.78572	7.72368	7.8814	8.1649	8.28755	7.83536	7.8695	7.92749	8.00986	8.2403	8.32095	1.31144	-1.08739	-1.22607	-1.13708	-1.07831	-1.03397		-1.25243	1.4611	1.75746	1.19066	1.4489	1.48209	AK007902	10 day old male pancreas cDNA, RIKEN full-length enriched library, clone:1810059C13, full insert sequence.	zinc fingers and homeoboxes 3	D
Spot01848	0.000657667	AK019982	5730590C14Rik	6.33168	6.35314	6.35236	6.27072	6.18261	6.27464	6.4746	6.4053	6.4161	6.34646	6.2678	6.15205	-1.15364	-1.05355	-1.06581	-1.07868	-1.08892	1.13042		-1.06286	-1.18593	-1.08082	-1.13672	-1.14741	-1.30219	AK019982	8 days embryo cDNA, RIKEN full-length enriched library, clone:5730590C14, full insert sequence.	RIKEN cDNA 5730590C14 gene	C
Spot01880	0.000207659	M37296	0	5.74507	5.88165	6.03903	6.05146	6.23489	6.29788	5.8727	6.0037	6.08033	5.89127	6.13039	6.15885	-1.13614	-1.12982	-1.04217	1.17373	1.11016	1.14916		1.35851	1.42367	1.29544	1.01874	1.13506	1.08169	M37296	T-cell receptor delta-chain mRNA, D1J1-region.	0	D
Spot01917	0.000118341	NM_009656	Aldh2	8.67864	8.44484	8.33197	7.93864	8.02941	7.80691	8.35591	8.34085	8.44888	8.2223	8.04043	8.04005	1.3809	1.10958	-1.12402	-1.32798	-1.01108	-1.26257		-2.09593	-1.51501	-1.69056	-1.14294	-1.35042	-1.50505	NM_009656	aldehyde dehydrogenase 2, mitochondrial (Aldh2), mRNA	aldehyde dehydrogenase 2, mitochondrial	C
Spot01920	2.89241e-05	NM_010699	Ldh1	8.20565	7.95225	7.89019	8.02579	8.41232	8.45964	8.11938	8.03574	8.06721	8.33136	8.29608	8.41981	1.09009	-1.08708	-1.19366	-1.35741	1.12327	1.04063		-1.19705	1.58419	1.76729	1.23612	1.29737	1.42276	NM_010699	lactate dehydrogenase 1, A chain (Ldh1), mRNA	lactate dehydrogenase 1, A chain	D
Spot01922	5.59811e-05	NM_009997	Cyp2a4	6.58619	6.24977	6.31306	6.10512	5.91302	5.78882	6.30664	6.25528	6.29624	6.3428	5.9178	5.87806	1.32253	-1.00553	1.01696	-1.2683	-1.00479	-1.09334		-1.6178	-1.40038	-1.68917	1.03682	-1.40141	-1.51919	NM_009997	cytochrome P450, 2a4 (Cyp2a4), mRNA	cytochrome P450, family 2, subfamily a, polypeptide 4	C
Spot01962	0.00150233	NM_009708	Rohn	7.00053	6.92434	6.95976	6.92264	6.83255	6.76722	7.24462	7.20642	7.14539	6.95943	7.10497	6.78462	-1.27647	-1.32588	-1.20398	-1.03748	-1.31314	-1.01755		-1.081	-1.09614	-1.21233	-1.33001	-1.10678	-1.43444	NM_009708	aplysia ras-related homolog N (RhoN) (Arhn), mRNA	ras homolog gene family, member N	C
Spot01963	0.00344863	NM_011674	Ugt8	7.94157	7.92272	7.97013	7.82047	7.82593	7.6606	8.09349	7.97275	8.14258	7.94949	7.95164	7.74188	-1.16406	-1.0513	-1.18822	-1.13772	-1.13395	-1.08467		-1.12875	-1.10163	-1.36278	-1.15487	-1.02134	-1.49287	NM_011674	UDP-glucuronosyltransferase 8 (Ugt8), mRNA	UDP-glucuronosyltransferase 8	C
Spot01965	2.41454e-07	NM_021435	Slc35b4	7.95583	7.90337	7.94218	8.19296	8.38694	8.46388	8.18271	8.0669	8.10773	8.32077	8.50861	8.45191	-1.25468	-1.17766	-1.18004	-1.13633	-1.12938	1.01204		1.26761	1.62185	1.68489	1.14804	1.55536	1.41084	NM_021435	hypothetical proetin MNCb-4414, similar to NM_005827 UDP-galactose transporter related (Homo sapiens) (LOC58246), mRNA	solute carrier family 35, member B4	D
Spot01970	0.000575422	AB041547	2010106G01Rik	6.69513	6.73885	6.83956	7.02187	7.24898	7.30238	6.80513	6.80213	6.93981	7.01148	7.13086	7.04761	-1.11628	-1.06533	-1.10544	1.01044	1.12538	1.29016		1.38643	1.6655	1.58854	1.22918	1.38919	1.11383	AB041547	brain cDNA, clone MNCb-3763, similar to AC004410 fos39554_1 (Homo sapiens)	RIKEN cDNA 2010106G01 gene	D
Spot01971	0.00486752	AF145716	Schip1	7.03506	7.09637	7.19876	7.06245	7.01768	6.92123	7.22976	7.14809	7.26844	7.04515	7.04965	6.85198	-1.21494	-1.05308	-1.07217	1.01745	-1.03248	1.0717		1.02777	-1.08186	-1.31987	-1.20274	-1.10344	-1.51659	AF145716	SCHIP-1 mRNA, partial cds	schwannomin interacting protein 1	C
Spot01984	3.58911e-05	NM_007770	Crx	8.12019	8.04558	7.95218	8.22348	8.36659	8.62968	8.06239	7.99168	8.16951	8.31141	8.56055	8.66411	1.05951	1.05538	-1.24276	-1.09191	-1.21405	-1.03502		1.10882	1.37852	1.96896	1.28277	1.76626	1.63984	NM_007770	cone-rod homeobox containing gene (Crx), mRNA	cone-rod homeobox containing gene	D
Spot02012	4.27919e-08	NM_011757	Zipro1	8.02478	7.91164	7.8137	7.37926	6.99421	6.96478	7.76883	7.77669	7.90799	7.43118	7.19406	7.08663	1.2917	1.14447	-1.09888	-1.05329	-1.22122	-1.12958		-1.90699	-2.50286	-2.33712	-1.40165	-1.79075	-2.27361	NM_011757	zinc finger protein 38 (Zfp38), mRNA	zinc finger proliferation 1	C
Spot02015	0.0021443	NM_017376	Tef	6.33435	6.08076	6.02773	6.01113	5.85656	6.00799	6.15006	6.05601	6.03673	6.09943	5.80001	5.80249	1.20237	1.02506	-1.00904	-1.09232	1.05818	1.22814		-1.38157	-1.25132	-1.01994	-1.05193	-1.29175	-1.26395	NM_017376	thyrotroph embryonic factor (Tef), mRNA	thyrotroph embryonic factor	C
Spot02020	0.0027376	AF148688	Gfer	6.71757	6.72195	6.60388	6.75738	6.86301	7.06239	6.6598	6.60253	6.67688	6.76957	6.79968	6.81599	1.05947	1.12684	-1.07573	-1.01227	1.06538	1.27941		1.04062	1.15149	1.58171	1.11602	1.21792	1.14925	AF148688	augmenter of liver regeneration (Alr) mRNA, complete cds	growth factor, erv1 (S. cerevisiae)-like (augmenter of liver regeneration)	D
Spot02023	3.44846e-11	AJ279839	0	7.36076	7.12513	7.05899	7.81519	8.20871	8.6134	7.11556	7.16686	7.1391	7.77445	7.94862	8.1493	1.27788	-1.04261	-1.08341	1.04158	1.29705	1.59058		1.57526	2.95524	4.73228	1.93264	2.18531	2.74615	AJ279839	partial mRNA for hypothetical protein, clone mvx11075	0	D
Spot02024	2.19208e-08	AF317552	Cstf2	6.01849	5.97185	5.99893	6.21185	6.40104	6.51375	5.81622	5.87369	5.97247	5.91508	5.93559	5.83542	1.22418	1.10313	1.02682	1.3455	1.59273	1.97058		1.21331	1.53601	1.67334	1.1039	1.06385	-1.14688	AF317552	polyadenylation protein CSTF64 (Cstf2) mRNA, complete cds	cleavage stimulation factor, 3' pre-RNA subunit 2	A
Spot02030	1.04944e-06	AF182040	Grina	6.95321	6.89616	6.8538	7.04988	7.2511	7.45443	6.92437	6.88954	7.02844	7.19972	7.33704	7.30179	1.02926	1.00664	-1.19082	-1.16165	-1.08974	1.16491		1.1015	1.4261	1.82327	1.317	1.56439	1.31436	AF182040	LAG protein (Lag) mRNA, complete cds	glutamate receptor, ionotropic, N-methyl D-asparate-associated protein 1 (glutamate binding)	D
Spot02031	0.00345411	NM_011097	Pitx1	6.52574	6.42041	6.4611	6.62825	6.70796	6.83306	6.54738	6.47686	6.64338	6.60291	6.67767	6.70248	-1.02188	-1.05807	-1.19995	1.02566	1.03076	1.13949		1.10795	1.33316	1.45057	1.0571	1.22239	1.06087	NM_011097	paired-like homeodomain transcription factor 1 (Pitx1), mRNA	paired-like homeodomain transcription factor 1	D
Spot02036	4.31477e-06	NM_010637	Klf4	8.05863	8.07841	7.91615	7.42102	7.49466	7.92411	8.30536	8.3782	8.36378	7.76911	7.76146	7.64053	-1.27984	-1.34957	-1.56459	-1.41636	-1.30578	1.32788		-1.89195	-1.79274	1.00799	-1.7096	-1.85286	-2.06111	NM_010637	Kruppel-like factor 4 (gut) (Klf4), mRNA	Kruppel-like factor 4 (gut)	C
Spot02040	0.00036947	NM_009537	Yy1	6.663	6.59872	6.66209	6.77471	6.96918	7.02621	6.79738	6.671	6.80308	6.77959	6.86576	6.85512	-1.14383	-1.07495	-1.15142	-1.00489	1.10896	1.18659		1.11819	1.4484	1.43924	-1.01795	1.21501	1.05342	NM_009537	YY1 transcription factor (Yy1), mRNA	YY1 transcription factor	D
Spot02064	0.00348235	NM_011756	Zfp36	6.94148	7.0517	7.09161	7.08966	7.37691	7.37243	6.95696	7.15905	7.16045	7.24948	7.38328	7.13049	-1.0156	-1.11333	-1.07126	-1.1733	-1.00639	1.27373		1.15972	1.38433	1.32421	1.3398	1.25135	-1.03042	NM_011756	zinc finger protein 36 (Zfp36), mRNA	zinc finger protein 36	D
Spot02067	8.8685e-05	NM_008020	Fkbp2	7.53733	7.53692	7.69897	7.83045	7.80651	7.93253	7.61745	7.55035	7.6275	7.83366	7.87262	7.80926	-1.08342	-1.01352	1.07409	-1.00322	-1.06834	1.13119		1.3406	1.30943	1.26308	1.24137	1.38026	1.19933	NM_008020	FK506 binding protein 2 (13 kDa) (Fkbp2), mRNA	FK506 binding protein 2	D
Spot02068	9.58903e-09	NM_019955	Ripk3	6.15863	6.23162	6.30254	6.55526	6.73691	6.99296	6.24043	6.34945	6.41569	6.506	6.71499	6.73682	-1.08524	-1.12506	-1.1198	1.05049	1.02217	1.29193		1.48681	1.65747	1.99456	1.30418	1.44128	1.37869	NM_019955	receptor interacting protein 3 (Rip3), mRNA	receptor-interacting serine-threonine kinase 3	D
Spot02087	7.5685e-06	NM_011828	Hs2st1	8.38978	8.04332	8.10484	7.71542	7.79899	7.83281	8.17157	7.79344	8.07483	7.98887	7.6379	7.91266	1.24384	1.28387	1.03047	-1.31449	1.17479	-1.08313		-1.96277	-1.27677	-1.31262	-1.20046	-1.16829	-1.17605	NM_011828	heparan sulfate 2-O-sulfotransferase 1 (Hs2st1), mRNA	heparan sulfate 2-O-sulfotransferase 1	C
Spot02088	0.000818315	NM_008713	Nos3	8.1364	8.01658	7.88587	7.64239	7.44388	7.58506	7.91769	7.94524	8.0125	7.88166	7.64123	7.80456	1.24447	1.07395	-1.135	-1.27032	-1.21817	-1.24546		-1.63889	-1.77305	-1.35095	-1.03669	-1.35529	-1.23113	NM_008713	nitric oxide synthase 3, endothelial cell (Nos3), mRNA	nitric oxide synthase 3, endothelial cell	C
Spot02104	1.13629e-05	AF033665	Trip12	8.22061	8.1053	7.95342	7.63322	7.46664	7.57604	8.05881	8.01046	8.01103	7.80729	7.61075	7.52287	1.17562	1.09948	-1.0593	-1.19014	-1.15501	1.0546		-1.79929	-1.89394	-1.45847	-1.28599	-1.4914	-1.62932	AF033665	gene-trap line CT 37 putative E3 ubiquitin-protein ligase (cbp37) mRNA, partial cds	thyroid hormone receptor interactor 12	C
Spot02106	0.000893351	NM_010403	Hao1	7.24348	7.16851	7.07069	6.83619	6.65705	6.77811	7.06349	7.08466	7.03041	6.96709	6.66935	6.71164	1.19721	1.08746	1.0411	-1.13986	-1.01238	1.06873		-1.50274	-1.66772	-1.33988	-1.1012	-1.51484	-1.37544	NM_010403	hydroxyacid oxidase 1, liver (Hao1), mRNA	hydroxyacid oxidase 1, liver	C
Spot02111	3.24244e-05	AB002663	Ncf1	5.98678	5.94354	5.94168	6.05691	6.27022	6.33245	5.91468	5.90837	5.9427	6.0032	6.18928	6.17351	1.07476	1.03579	-1.00102	1.05518	1.0843	1.17226		1.07265	1.38635	1.47812	1.09255	1.32433	1.25962	AB002663	mRNA for p47phox, complete cds	neutrophil cytosolic factor 1	D
Spot02113	0.000121431	NM_007832	Dck	5.60668	5.55389	5.51788	5.85112	5.9925	6.04746	5.63828	5.59017	5.61344	5.84162	5.91619	5.90625	-1.03211	-1.03694	-1.10027	1.00955	1.0793	1.15167		1.27691	1.55054	1.69821	1.22549	1.38544	1.34019	NM_007832	deoxycytidine kinase (Dck), mRNA	deoxycytidine kinase	D
Spot02128	0.00103934	NM_011175	Lgmn	7.3352	7.22717	7.19665	7.50099	7.45722	7.62903	7.32547	7.28171	7.29344	7.4511	7.48974	7.51214	1.00978	-1.05605	-1.10162	1.05115	-1.03305	1.124		1.18032	1.25867	1.54091	1.13386	1.23125	1.24446	NM_011175	protease, cysteine, 1 (Prsc1), mRNA	legumain	D
Spot02133	6.88004e-06	NM_019634	Tm4sf2	8.86793	8.86738	8.8406	8.62497	8.25603	8.31848	8.91941	8.92593	9.07798	8.77489	8.52704	8.4226	-1.05284	-1.0603	-1.26793	-1.16173	-1.31128	-1.10973		-1.27501	-1.8429	-1.68559	-1.1555	-1.49016	-1.92588	NM_019634	cell (LOC56308), mRNA	transmembrane 4 superfamily member 2	C
Spot02135	1.23486e-06	AB047552	Arts1	6.31356	6.24615	6.28401	6.58263	6.8472	6.93272	6.41012	6.35417	6.4591	6.55473	6.76277	6.77204	-1.10138	-1.11407	-1.19135	1.02829	1.0881	1.1743		1.30874	1.82403	1.91306	1.15559	1.50471	1.36744	AB047552	mRNA for VEGF induced aminopeptidase, complete cds	type 1 tumor necrosis factor receptor shedding aminopeptidase regulator	D
Spot02145	0.00563095	NM_011128	Pnliprp2	5.32846	5.37802	5.50883	5.37217	5.46217	5.36299	5.33868	5.40332	5.457	5.37283	5.40944	5.21805	-1.01027	-1.02563	1.0532	-1.00066	1.05415	1.15596		1.04468	1.08779	-1.15702	1.03474	1.00613	-1.26991	NM_011128	pancreatic lipase-related protein 2 (Pnliprp2), mRNA	pancreatic lipase-related protein 2	C
Spot02147	1.07776e-05	NM_011704	Vnn1	6.18409	6.20412	6.28945	6.46444	6.85729	7.07109	6.31428	6.53786	6.366	6.31709	6.75452	6.88323	-1.13904	-1.39619	-1.07956	1.15876	1.10823	1.20667		1.32359	1.92162	2.18506	1.00281	1.24192	1.67737	NM_011704	vanin 1 (Vnn1), mRNA	vanin 1	D
Spot02148	6.58213e-06	AF042730	Impa1	8.29012	8.27144	8.3593	8.14601	7.91597	7.93286	8.4262	8.37729	8.43399	8.16214	8.10881	7.9096	-1.14577	-1.11165	-1.07755	-1.01625	-1.21269	1.02354		-1.15501	-1.42685	-1.5318	-1.30222	-1.30797	-1.68943	AF042730	lithium-sensitive myo-inositol monophosphatase A1 (IMPA1) mRNA, complete cds	inositol (myo)-1(or 4)-monophosphatase 1	C
Spot02149	0.000370488	NM_010924	Nnmt	7.67986	7.68255	7.74401	7.50401	7.35531	7.41498	7.80772	7.73031	7.80713	7.54453	7.53917	7.34928	-1.13638	-1.04892	-1.06516	-1.04135	-1.20184	1.06791		-1.19226	-1.38712	-1.38961	-1.30107	-1.21063	-1.58068	NM_010924	nicotinamide N-methyltransferase (Nnmt), mRNA	nicotinamide N-methyltransferase	C
Spot02150	2.07058e-05	NM_008278	Hpgd	8.81213	8.90199	8.95031	8.91102	8.18106	8.17653	9.05842	8.85288	8.98361	8.85148	8.33344	8.25883	-1.27927	1.05033	-1.03387	1.06135	-1.1646	-1.08578		1.10395	-2.05634	-2.16794	-1.22991	-1.68109	-2.06428	NM_008278	hydroxyprostaglandin dehydrogenase 15 (NAD) (Hpgd), mRNA	hydroxyprostaglandin dehydrogenase 15 (NAD)	C
Spot02152	1.02744e-05	L11333	Es31	7.56234	7.60745	7.64944	7.41914	7.01842	7.03764	7.68596	7.71969	7.67119	7.46091	7.257	7.03989	-1.13159	-1.11878	-1.02198	-1.04265	-1.26945	-1.00225		-1.15396	-1.80224	-1.84376	-1.25239	-1.58833	-1.88005	L11333	carboxyesterase mRNA	esterase 31	C
Spot02156	0.000315894	M63245	Alas1	7.92378	7.84005	7.86251	7.99615	7.79056	8.03825	8.09874	8.28101	7.95298	8.21381	8.27134	8.13134	-1.19119	-1.5542	-1.09469	-1.24316	-1.61734	-1.09756		1.07505	-1.05074	1.19213	1.12195	-1.00972	1.19525	M63245	amino levulinate synthase (ALAS-H) mRNA, 3' end	aminolevulinic acid synthase 1	B
Spot02162	0.00391046	NM_021384	Rsad2	6.48048	6.53367	6.18644	6.4719	7.0717	6.92423	6.12032	6.09377	6.21121	6.3137	6.88562	6.8083	1.43356	1.55254	-1.02508	1.1714	1.20452	1.12292		-1.00861	1.71264	2.09131	1.21335	2.20748	1.81683	NM_021384	VHSV-induced-like protein (LOC58185), mRNA	radical S-adenosyl methionine domain containing 2	D
Spot02164	0.000348887	NM_007453	Prdx6	9.17312	8.94161	9.01662	8.70447	8.62296	8.40532	8.91023	8.62144	8.90489	8.76093	8.60491	8.57751	1.30068	1.37736	1.11821	-1.05809	1.01822	-1.1879		-1.59784	-1.37527	-1.84283	-1.16102	-1.01668	-1.38733	NM_007453	peroxiredoxin 5 (Prdx5), mRNA	peroxiredoxin 6	C
Spot02193	4.27601e-07	NM_008324	Indo	7.08208	6.99814	7.0793	7.02113	7.67747	7.76082	6.98489	6.98876	7.08559	7.16408	7.4552	7.45525	1.10206	1.00942	-1.00631	-1.15368	1.24891	1.3574		-1.06284	1.97257	1.97688	1.19625	1.59432	1.44724	NM_008324	indole 2,3-dioxygenase (Ido), mRNA	indoleamine-pyrrole 2,3 dioxygenase	D
Spot02194	6.55032e-15	M83218	S100a8	7.49756	7.46665	7.45156	8.48613	9.12259	9.05579	7.19455	7.34761	7.6653	8.07722	8.94591	8.82229	1.35392	1.12641	-1.2383	1.50518	1.19326	1.26301		2.6874	5.238	4.97404	2.41734	4.94458	3.18036	M83218	intracellular calcium-binding protein (MRP8) mRNA, complete cds	S100 calcium binding protein A8 (calgranulin A)	D
Spot02196	1.36367e-05	NM_008182	Gsta2	6.02686	5.88492	5.88875	5.66451	5.52158	5.69926	5.83943	5.82719	5.70173	5.60837	5.63743	5.52569	1.20615	1.05942	1.20565	1.05774	-1.12282	1.18955		-1.43671	-1.43811	-1.20862	-1.25993	-1.20896	-1.19248	NM_008182	glutathione S-transferase, alpha 2 (Yc2) (Gsta2), mRNA	glutathione S-transferase, alpha 2 (Yc2)	C
Spot02197	0.000296516	NM_021327	Tnip1	7.00461	6.91365	6.69506	6.94055	7.27685	7.4626	6.67513	6.86057	6.7865	7.08328	7.27549	7.21052	1.39023	1.05451	-1.09575	-1.15342	1.00136	1.2867		-1.06615	1.43793	2.15446	1.50402	1.51426	1.5281	NM_021327	Nef-associated factor 1 (Naf1-pending), mRNA	TNFAIP3 interacting protein 1	D
Spot02199	0.000142726	NM_013693	Tnf	6.06595	5.92174	5.97456	6.08859	6.39541	6.29103	5.98053	5.91486	5.93247	6.02682	6.21888	6.0525	1.08918	1.00691	1.043	1.06372	1.19308	1.26938		1.0229	1.60588	1.37227	1.04738	1.35529	1.12754	NM_013693	tumor necrosis factor (Tnf), mRNA	tumor necrosis factor	D
Spot02200	1.02745e-05	AF148216	C1r	6.34523	6.37377	6.28456	6.59585	6.86322	6.87831	6.44501	6.32828	6.39151	6.68772	6.65774	6.82781	-1.10492	1.04655	-1.11289	-1.09622	1.22812	1.0518		1.28482	1.63142	1.81077	1.2747	1.39022	1.54696	AF148216	serine protease mRNA, complete cds	complement component 1, r subcomponent	D
Spot02201	0.00255509	NM_009854	Cd7	7.26227	7.32242	7.27816	7.45875	7.51197	7.71809	7.34186	7.24488	7.28676	7.37981	7.53724	7.71615	-1.08285	1.08063	-1.00864	1.08214	-1.02559	1.00194		1.21711	1.2087	1.5526	1.03868	1.33959	1.53632	NM_009854	CD7 antigen (Cd7), mRNA	CD7 antigen	D
Spot02202	7.93808e-10	NM_015765	Hspa14	6.41263	6.56829	6.35133	7.33072	7.33205	7.69968	6.55068	6.35461	6.44685	7.18456	7.21039	7.19605	-1.14803	1.23822	-1.10023	1.15738	1.12936	1.65471		2.50448	2.14633	3.85107	1.88491	2.35321	2.11532	NM_015765	heat shock protein, 70 kDa 4 (Hsp70-4), mRNA	heat shock 70kDa protein 14	D
Spot02204	0.00441263	NM_008840	Pik3cd	6.07135	6.02521	5.98633	6.09243	6.20016	6.19984	5.87696	5.81509	5.9431	5.99747	6.07344	6.09282	1.21457	1.23382	1.04417	1.09961	1.1351	1.11295		1.0213	1.19119	1.23802	1.12807	1.29479	1.16151	NM_008840	phosphatidylinositol 3-kinase catalytic subunit delta (Pik3cd), mRNA	phosphatidylinositol 3-kinase catalytic delta polypeptide	D
Spot02205	1.11557e-08	NM_008102	Gch1	6.05984	6.0075	5.86584	6.21996	6.62653	6.63752	5.91141	5.93743	6.04583	6.16715	6.42207	6.4712	1.16001	1.07258	-1.19721	1.05423	1.22686	1.18095		1.17365	1.85713	2.16341	1.29142	1.62359	1.53016	NM_008102	GTP cyclohydrolase 1 (Gch), mRNA	GTP cyclohydrolase 1	D
Spot02220	0.000306162	AF304376	Rab27a	5.89301	5.82471	5.99478	6.06247	6.19581	6.19885	6.13161	6.06662	6.20328	6.17181	6.13993	6.27675	-1.26948	-1.27368	-1.23182	-1.11554	1.05747	-1.08102		1.18467	1.44932	1.22638	1.04102	1.07606	1.07625	AF304376	RAB27A (Rab27a) mRNA, complete cds	RAB27A, member RAS oncogene family	D
Spot02221	0.000123385	NM_021297	Tlr4	5.63794	5.59856	5.74946	5.88328	6.04185	6.03067	5.85085	5.72915	5.83809	5.8074	5.9887	6.03768	-1.23727	-1.1395	-1.09267	1.07883	1.05459	-1.00704		1.27805	1.55781	1.32473	-1.0444	1.29634	1.22091	NM_021297	toll-like receptor 4 (Tlr4), mRNA	toll-like receptor 4	D
Spot02233	0.00342714	NM_019790	Tmeff2	5.9035	5.99451	5.97975	5.83329	5.66281	5.68047	6.02034	5.96818	6.09553	5.79078	5.78418	5.73741	-1.12394	1.02667	-1.12274	1.04342	-1.12905	-1.05859		-1.07273	-1.39334	-1.34888	-1.25804	-1.20201	-1.43063	NM_019790	transmembrane protein with EGF-like and two follistatin-like domains 2 (Tmeff2), mRNA	transmembrane protein with EGF-like and two follistatin-like domains 2	C
Spot02236	1.85686e-09	NM_010554	Il1a	5.86858	5.95337	6.06826	6.4423	7.05315	6.7067	5.95722	5.97717	6.07434	6.43209	6.76478	6.45661	-1.09269	-1.02408	-1.0061	1.01026	1.33426	1.28414		1.77486	3.0035	1.89354	1.60781	2.19814	1.46562	NM_010554	interleukin 1 alpha (Il1a), mRNA	interleukin 1 alpha	D
Spot02237	1.11688e-13	NM_008331	Ifit1	6.32595	6.34037	6.38434	7.47666	8.25611	8.20652	6.43083	6.34427	6.47992	7.45631	7.6365	7.51348	-1.11057	-1.00391	-1.1003	1.02057	1.85821	1.99977		3.16045	6.79197	6.18531	2.78844	3.64089	2.81107	NM_008331	interferon-induced protein with tetratricopeptide repeats 1 (Ifit1), mRNA	interferon-induced protein with tetratricopeptide repeats 1	D
Spot02238	0.0027825	NM_007975	F2rl3	5.31275	5.17845	5.3	5.49026	5.68651	5.48913	5.25575	5.35603	5.40553	5.41738	5.4843	5.39816	1.05865	-1.19432	-1.11129	1.07561	1.22411	1.09524		1.19425	1.66206	1.2082	1.17543	1.13686	-1.0074	NM_007975	coagulation factor II (thrombin) receptor-like 3 (F2rl3), mRNA	coagulation factor II (thrombin) receptor-like 3	D
Spot02239	0.00179405	NM_007720	Ccr8	6.94426	6.9623	7.06759	7.09471	7.2098	7.25764	6.95444	7.05883	7.15032	7.05295	7.26445	7.10297	-1.01023	-1.10134	-1.08624	1.04265	-1.05618	1.16727		1.16236	1.28082	1.2093	1.10353	1.2283	-1.04848	NM_007720	chemokine (C-C) receptor 8 (Cmkbr8), mRNA	chemokine (C-C motif) receptor 8	D
Spot02241	0.00240165	NM_019752	Prss25	6.54993	6.56732	6.65214	6.76517	6.81346	6.89746	6.50615	6.62514	6.66988	6.6209	6.84565	6.80396	1.04475	-1.05952	-1.0179	1.1552	-1.03272	1.09801		1.24016	1.27907	1.27803	1.12159	1.24671	1.14348	NM_019752	serine protease OMI (Omi), mRNA	protease, serine, 25	D
Spot02245	5.02981e-11	AF068835	Oasl2	5.83981	5.8828	5.91118	6.58151	7.14328	6.98344	5.8291	5.93571	6.04824	6.52938	6.74532	6.70752	1.01077	-1.05434	-1.14689	1.05351	1.48879	1.31774		2.0995	3.52712	2.92196	2.01432	2.24702	1.93341	AF068835	54 kDa oligoadenylate synthetase-like protein p540ASL mRNA, complete cds	2'-5' oligoadenylate synthetase-like 2	D
Spot02250	2.85436e-05	NM_007681	Cenpa	5.9229	5.99027	6.07581	6.22359	6.53181	6.62325	6.16696	6.15196	6.14908	6.21523	6.51585	6.67877	-1.27641	-1.17549	-1.07602	1.0084	1.01609	-1.05709		1.35079	1.71864	1.72881	1.04946	1.43891	1.6984	NM_007681	centromere autoantigen A (Cenpa), mRNA	centromere autoantigen A	D
Spot02260	7.56459e-09	NM_010354	Gsn	10.0219	10.0219	9.79039	9.24364	8.84118	8.6901	9.92019	9.82718	9.95114	9.56073	9.22329	8.99239	1.1071	1.21503	-1.1744	-1.37313	-1.46538	-1.35295		-2.17774	-3.25687	-3.00503	-1.43254	-1.82922	-2.60844	NM_010354	gelsolin (Gsn), mRNA	gelsolin	C
Spot02280	6.84674e-05	NM_007659	Cdc2a	6.8995	6.85933	6.7743	6.88672	7.14777	7.19923	6.86463	6.78161	6.84794	6.90142	7.02134	7.1583	1.03549	1.08082	-1.07643	-1.01481	1.13478	1.04178		-1.01286	1.33435	1.52949	1.03748	1.2709	1.36391	NM_007659	cell division cycle 2 homolog A (S. pombe) (Cdc2a), mRNA	cell division cycle 2 homolog A (S. pombe)	D
Spot02287	2.84521e-08	D00208	S100a4	7.67663	7.56278	7.67177	8.10086	8.25562	8.45495	7.59678	7.7864	7.48538	7.93867	8.15242	8.31769	1.08312	-1.25059	1.2049	1.17607	1.10871	1.14713		1.52841	1.99938	2.18842	1.40761	1.44198	2.29862	D00208	mRNA for pEL98 protein, complete cds	S100 calcium binding protein A4	D
Spot02292	0.000142972	NM_010215	Il4i1	6.00991	6.02458	5.91128	6.12947	6.37453	6.28684	6.04024	5.87993	6.01193	6.07972	6.26005	6.12967	-1.0308	1.15563	-1.10588	1.05101	1.12129	1.17019		1.127	1.419	1.45579	1.04026	1.46246	1.12496	NM_010215	interleukin-four induced gene 1 (Fig1), mRNA	interleukin 4 induced 1	D
Spot02297	0.002159	NM_008916	Pps	6.89513	6.80003	6.81478	6.78169	6.68079	6.68731	6.97826	6.82446	6.94521	6.85767	6.70862	6.65125	-1.08668	-1.02473	-1.13931	-1.07894	-1.02821	1.03672		-1.12013	-1.12663	-1.13596	-1.12816	-1.12282	-1.34173	NM_008916	putative phosphatase (Pps), mRNA	putative phosphatase	C
Spot02298	0.00012635	AF057286	Epn2	7.03981	6.9348	6.8761	6.76239	6.54819	6.66517	7.0028	6.97127	7.059	6.85525	6.67467	6.5012	1.03771	-1.03714	-1.2007	-1.0973	-1.13482	1.17818		-1.31972	-1.47198	-1.23482	-1.15899	-1.34527	-1.74683	AF057286	intersectin-EH binding protein Ibp2 mRNA, partial cds	epsin 2	C
Spot02299	0.00454331	NM_010584	Itlna	5.35152	5.18267	5.38001	5.46775	5.53873	5.68444	5.53842	5.44468	5.35319	5.45168	5.60677	5.5963	-1.20551	-1.29955	1.02718	1.01621	-1.07041	1.09214		1.12326	1.42769	1.35586	-1.09062	1.17596	1.27521	NM_010584	intelectin (Itln), mRNA	intelectin a	D
Spot02305	6.64685e-09	NM_021883	Tmod1	7.2449	7.15657	7.19717	6.92831	6.74184	6.71131	7.24586	7.01817	7.18287	7.01638	6.78943	6.57454	-1.00097	1.14844	1.0144	-1.09207	-1.04874	1.14656		-1.37244	-1.51397	-1.62557	-1.25795	-1.25701	-1.83735	NM_021883	tropomodulin 1 (Tmod1), mRNA	tropomodulin 1	C
Spot02310	0.00100033	NM_008723	Npm3	7.2079	7.21262	7.32693	7.09192	7.18018	7.07758	7.19635	7.13929	7.36635	7.06865	7.08597	7.12493	1.01161	1.07608	-1.04021	1.02355	1.09879	-1.0485		-1.12297	-1.03297	-1.28319	-1.13622	-1.05476	-1.27305	NM_008723	nucleoplasmin 3 (Npm3), mRNA	nucleoplasmin 3	C
Spot02316	0.000434878	NM_019938	Pmfbp1	7.40735	7.45479	7.52265	7.40939	7.27274	7.30981	7.44882	7.54106	7.67177	7.43653	7.40218	7.28106	-1.04235	-1.0901	-1.16082	-1.02751	-1.13819	1.02917		1.00205	-1.19967	-1.23719	-1.01237	-1.14898	-1.47804	NM_019938	sperm tail associated protein (Stap), mRNA	polyamine modulated factor 1 binding protein 1	C
Spot02318	0.00498896	M33425	Jak1	7.43606	7.41867	7.44823	7.57361	7.64249	7.70568	7.63359	7.52038	7.68451	7.56563	7.87984	7.60826	-1.21839	-1.10707	-1.26654	1.00802	-1.26789	1.10232		1.14746	1.25085	1.29363	-1.07033	1.43255	-1.07924	M33425	protein-tyrosine kinase (PTK) mRNA, partial cds, clone FD22	Janus kinase 1	D
Spot02320	3.30531e-07	NM_013690	Tek	8.21531	8.18149	8.26389	8.05701	7.76428	7.74765	8.26558	8.27882	8.36386	8.15561	8.05663	7.80403	-1.05156	-1.10222	-1.10514	-1.10362	-1.33957	-1.058		-1.17151	-1.51773	-1.67571	-1.11624	-1.24881	-1.75037	NM_013690	endothelial-specific receptor tyrosine kinase (Tek), mRNA	endothelial-specific receptor tyrosine kinase	C
Spot02323	9.42139e-06	L10370	Nf1	6.30097	6.35588	6.40566	6.6811	6.79174	6.89205	6.48102	6.44006	6.59706	6.62181	6.81187	6.7805	-1.19728	-1.08782	-1.21094	1.06108	-1.02033	1.11802		1.46248	1.54629	1.62644	1.15118	1.45036	1.20134	L10370	neurofibromin (NF1) mRNA, 3' end	neurofibromatosis 1	D
Spot02330	0.00382695	NM_007527	Bax	7.4127	7.59017	7.64717	7.82521	7.65517	7.85747	7.54491	7.7552	7.68045	7.71106	7.89205	7.69381	-1.14135	-1.17943	-1.03384	1.12092	-1.26729	1.17781		1.5106	1.06716	1.23404	1.18075	1.14666	1.01345	NM_007527	Bcl2-associated X protein (Bax), mRNA	Bcl2-associated X protein	D
Spot02331	2.37327e-10	NM_008495	Lgals1	8.17115	8.13031	8.22669	8.89973	8.71888	8.94476	8.57475	8.49456	8.38687	8.76629	8.82639	8.83106	-1.4972	-1.43943	-1.17372	1.14275	-1.1135	1.12041		2.07213	1.80141	2.05047	1.21111	1.39351	1.55924	NM_008495	lectin, galactose binding, soluble 1 (Lgals1), mRNA	lectin, galactose binding, soluble 1	D
Spot02332	0.00415128	Z14249	Mapk3	7.87594	7.87383	7.86787	7.80457	7.58204	7.69756	7.9165	7.99848	8.05264	7.87919	7.85066	7.7348	-1.0414	-1.13276	-1.20295	-1.07748	-1.30815	-1.03794		-1.07398	-1.33881	-1.18567	-1.03801	-1.1593	-1.37416	Z14249	mRNA for mitogen activated protein kinase (erk-1)	mitogen activated protein kinase 3	C
Spot02351	0.00354664	NM_011347	Selp	6.97691	6.95956	6.94463	6.96811	7.16757	7.25187	6.74567	6.82563	6.8697	6.95868	7.12199	7.38036	1.26016	1.14331	1.07781	1.00947	1.04663	-1.1371		-1.00883	1.23122	1.35967	1.2374	1.34495	1.66638	NM_011347	selectin, platelet (Selp), mRNA	selectin, platelet	D
Spot02363	1.58798e-05	NM_020581	Angptl4	7.09142	6.73365	6.56313	6.99603	7.32468	7.372	6.88887	6.76343	6.87484	7.22976	7.46001	7.34208	1.22452	-1.03023	-1.36577	-1.2633	-1.14492	1.03037		-1.10008	1.80585	2.24537	1.4062	2.00689	1.59558	NM_020581	fibrinogen/angiopoietin-related protein (Farp-pending), mRNA	angiopoietin-like 4	D
Spot02369	0.000228038	NM_016970	Klrg1	6.30149	6.29713	6.14236	6.21772	6.40689	6.70631	6.15131	6.13643	6.16945	6.20017	6.34911	6.60505	1.16205	1.17434	-1.02746	1.0177	1.05948	1.10657		-1.08738	1.11601	1.7576	1.05008	1.23699	1.54588	NM_016970	killer cell lectin-like receptor subfamily G, member 1 (Klrg1), mRNA	killer cell lectin-like receptor subfamily G, member 1	D
Spot02385	0.00117522	NM_015802	0	6.62906	6.63877	6.66015	6.37158	6.21525	6.22211	6.62714	6.57481	6.62056	6.54348	6.20409	6.13222	1.00192	1.06605	1.04039	-1.18756	1.01122	1.09405		-1.29367	-1.52734	-1.54967	-1.08726	-1.44879	-1.6296	NM_015802	rho GTPase activating protein 7 (Arhgap7), mRNA	0	C
Spot02387	5.75994e-07	NM_009818	Catna1	8.61021	8.57554	8.4326	8.22406	8.14387	8.20371	8.6281	8.32934	8.55795	8.45236	8.21622	8.08187	-1.01806	1.27916	-1.13355	-1.25647	-1.07502	1.12957		-1.47131	-1.53982	-1.2572	-1.19213	-1.11977	-1.60976	NM_009818	catenin alpha 1 (Catna1), mRNA	catenin alpha 1	C
Spot02391	4.94616e-05	NM_009848	Entpd1	6.51943	6.42878	6.50831	6.6328	6.80193	6.89212	6.57691	6.5426	6.5647	6.69628	6.73728	6.78005	-1.05917	-1.12055	-1.05802	-1.06553	1.06679	1.11859		1.12005	1.45231	1.46787	1.12678	1.21492	1.24029	NM_009848	ectonucleoside triphosphate diphosphohydrolase 1 (Entpd1), mRNA	ectonucleoside triphosphate diphosphohydrolase 1	D
Spot02393	6.43225e-05	AF064749	Col6a3	7.61631	7.47278	7.43738	7.42729	6.97595	7.2792	7.7166	7.6473	7.62197	7.43075	7.30585	7.20549	-1.10549	-1.19067	-1.20273	-1.00347	-1.39083	1.07649		-1.20806	-1.6435	-1.17138	-1.33088	-1.40698	-1.51662	AF064749	type VI collagen alpha 3 subunit mRNA, complete cds	procollagen, type VI, alpha 3	C
Spot02399	1.09035e-12	U66888	Emr1	6.90975	6.72735	6.84542	7.18147	7.63081	7.62523	6.93718	6.92203	6.94711	7.13472	7.41473	7.50979	-1.02781	-1.21492	-1.10703	1.04787	1.2412	1.12237		1.31222	2.46812	2.18105	1.2184	1.63673	1.75537	U66888	Emr1 mRNA, complete cds	EGF-like module containing, mucin-like, hormone receptor-like sequence 1	D
Spot02400	1.13377e-07	NM_011812	Fbln5	8.18862	8.11814	8.1263	7.57726	7.57073	7.53313	8.24473	7.98971	8.29257	7.78476	7.53849	7.52622	-1.05772	1.13705	-1.18089	-1.23061	1.03276	1.00694		-1.84294	-1.72878	-1.80971	-1.58402	-1.57022	-2.15189	NM_011812	fibulin 5 (Fbln5), mRNA	fibulin 5	C
Spot02411	1.4007e-09	NM_009518	Wnt10a	6.77992	6.78873	6.86402	7.03965	7.2531	7.35898	6.83945	6.91756	6.98207	6.96761	7.24415	7.20214	-1.06134	-1.1375	-1.1253	1.07469	1.00899	1.1698		1.29658	1.59102	1.64043	1.13674	1.38624	1.24617	NM_009518	wingless related MMTV integration site 10a (Wnt10a), mRNA	wingless related MMTV integration site 10a	D
Spot02415	1.72019e-06	NM_010743	Il1rl1	6.38846	6.42544	6.56805	6.70331	6.87406	6.88527	6.36992	6.56568	6.62303	6.64054	6.77266	6.73226	1.01871	-1.15055	-1.05652	1.06478	1.10672	1.16533		1.37006	1.56614	1.3733	1.31078	1.22996	1.11542	NM_010743	lymphocyte antigen 84 (Ly84), mRNA	interleukin 1 receptor-like 1	D
Spot02422	0.00320273	NM_008876	Pld2	7.46401	7.402	7.54319	7.65504	7.63859	7.70484	7.57647	7.61551	7.69279	7.61943	7.74957	7.65542	-1.11902	-1.23802	-1.16137	1.03626	-1.11737	1.05066		1.2105	1.26692	1.17545	1.04389	1.14346	-1.03808	NM_008876	phospholipase D2 (Pld2), mRNA	phospholipase D2	D
Spot02436	6.5829e-07	NM_011414	Slpi	7.92141	7.93476	7.96367	8.52938	8.83382	8.73137	7.72647	7.64693	7.81565	8.70972	8.4975	8.67758	1.21525	1.33353	1.15953	-1.19763	1.39978	1.05527		1.83669	2.45729	2.15481	2.67314	2.34098	2.36772	NM_011414	secretory leukocyte protease inhibitor (Slpi), mRNA	secretory leukocyte protease inhibitor	D
Spot02441	0.00452652	NM_009393	Tnnc1	7.26072	7.19967	7.12795	7.04964	6.6204	6.70726	7.15212	7.0373	7.07756	7.0597	6.80094	6.824	1.11472	1.17629	1.05168	-1.01011	-1.19786	-1.12383		-1.23501	-1.78472	-1.52301	-1.09682	-1.26664	-1.2886	NM_009393	troponin C, cardiac/slow skeletal (Tncc), mRNA	troponin C, cardiac/slow skeletal	C
Spot02447	0.000723372	NM_016697	Gpc3	8.20722	8.16908	8.02514	7.71469	7.45607	7.71034	8.08088	8.04637	8.06544	7.83053	7.64667	7.96537	1.13467	1.13055	-1.04111	-1.12281	-1.20997	-1.2905		-1.63644	-2.04011	-1.36999	-1.28448	-1.49139	-1.10525	NM_016697	glypican 3 (Gpc3), mRNA	glypican 3	C
Spot02450	0.000325134	NM_008711	Nog	6.86229	6.84516	6.58783	6.85441	6.94596	7.22088	6.62372	6.47803	6.58913	6.88726	6.85245	7.25402	1.26944	1.44359	-1.0013	-1.0334	1.09802	-1.0337		-1.00791	1.10606	1.88335	1.30153	1.45415	1.94429	NM_008711	noggin (Nog), mRNA	noggin	D
Spot02451	1.40927e-06	NM_007555	Bmp5	7.89668	7.83581	7.67882	7.96683	7.97755	8.32669	7.72396	7.52374	7.64455	7.99423	7.8885	8.21114	1.18854	1.36625	1.03486	-1.02778	1.09314	1.12249		1.07267	1.15228	1.91147	1.31031	1.44016	1.76226	NM_007555	bone morphogenetic protein 5 (Bmp5), mRNA	bone morphogenetic protein 5	D
Spot02456	2.48367e-07	X89690	Olfr29-ps1	7.61237	7.56839	7.48256	8.20334	8.48673	8.38785	7.45097	7.41569	7.48415	8.37152	8.08022	8.27031	1.17516	1.16497	-1.00159	-1.18315	1.50157	1.12473		1.80574	2.50512	2.47265	2.51069	1.94356	2.19494	X89690	mRNA for TPCR52 protein	olfactory receptor 29, pseudogene 1	D
Spot02457	2.01945e-09	NM_016669	Crym	6.76379	6.67561	6.58944	6.42878	6.17883	6.30839	6.13793	6.04179	6.13114	6.01461	5.91248	6.03086	1.86985	1.88479	1.58138	1.51311	1.30519	1.31986		-1.39795	-1.64342	-1.32452	-1.13125	-1.13805	-1.10548	NM_016669	crystallin, mu (Crym), mRNA	crystallin, mu	A
Spot02468	9.68943e-08	AF285091	1110032E23Rik	6.86925	6.74512	6.67215	6.46422	6.08553	6.2822	6.79303	6.70075	6.76535	6.43761	6.29498	6.29856	1.07921	1.04537	-1.09768	1.02697	-1.233	-1.01649		-1.49935	-1.93399	-1.4769	-1.42677	-1.50045	-1.59487	AF285091	hypothetical basic protein I-19 mRNA, complete cds	RIKEN cDNA 1110032E23 gene	C
Spot02469	0.000670217	U01136	Prei4	6.80787	6.80679	6.70307	6.47315	6.30322	6.49089	6.82458	6.68215	6.74577	6.6292	6.45906	6.36999	-1.01685	1.13274	-1.04362	-1.16888	-1.16864	1.12851		-1.39754	-1.65461	-1.23637	-1.21577	-1.24993	-1.45612	U01136	B6D2F1 clone VI12H mRNA	preimplantation protein 4	C
Spot02472	5.77581e-05	U80891	D0Kist4	6.48507	6.57852	6.47781	6.93907	7.14654	7.012	6.4767	6.39249	6.61492	6.94325	6.85768	6.84904	1.0084	1.20446	-1.14694	-1.00419	1.33491	1.177		1.5746	1.76478	1.70606	1.59447	1.59232	1.2638	U80891	CAG trinucleotide repeat mRNA, partial sequence	DNA segment, KIST 4	D
Spot02483	0.00404471	NM_009519	Wnt11	6.47675	6.36676	6.54161	6.30803	6.30033	6.29252	6.56385	6.433	6.54499	6.37799	6.34371	6.19843	-1.09101	-1.06848	-1.00338	-1.07246	-1.04433	1.09866		-1.18379	-1.06868	-1.28286	-1.20426	-1.0934	-1.41419	NM_009519	wingless-related MMTV integration site 11 (Wnt11), mRNA	wingless-related MMTV integration site 11	C
Spot02493	2.58843e-09	NM_011867	Slc26a4	6.38606	6.33134	6.36026	6.83462	7.35262	7.56187	6.65481	6.7789	6.66414	6.80592	7.30091	7.4432	-1.30834	-1.56449	-1.35511	1.02912	1.05307	1.126		1.56606	2.77676	3.32547	1.16312	1.68542	2.17942	NM_011867	Pendred syndrome homolog (human) (Pds), mRNA	solute carrier family 26, member 4	D
Spot02495	0.000212238	AF197136	BC017612	7.70803	7.72459	7.81482	7.69083	7.67684	7.7115	7.82224	7.90406	7.99042	7.8326	7.82083	7.75797	-1.12098	-1.19658	-1.19197	-1.15231	-1.15487	-1.04758		-1.01735	-1.04891	-1.10885	1.01041	-1.08679	-1.26168	AF197136	FN5 protein (Fn5) mRNA, complete cds	cDNA sequence BC017612	B
Spot02496	0.000510973	NM_007993	Fbn1	7.89146	7.81053	7.87191	8.21472	8.00303	8.24327	7.83097	7.96101	8.05371	7.84444	8.11756	8.09166	1.06236	-1.16239	-1.19937	1.44814	-1.12135	1.1637		1.38163	1.21227	1.4497	1.01356	1.16947	1.03868	NM_007993	fibrillin 1 (Fbn1), mRNA	fibrillin 1	D
Spot02497	0.000715055	NM_008597	Mglap	10.4942	10.5599	10.5155	10.7444	10.8379	10.8853	10.5061	10.3197	10.5235	10.7153	10.6935	10.7856	-1.01197	1.27156	-1.008	1.02957	1.15534	1.10483		1.28436	1.32043	1.44741	1.23272	1.45326	1.29968	NM_008597	matrix gamma-carboxyglutamate (gla) protein (Mglap), mRNA	matrix gamma-carboxyglutamate (gla) protein	D
Spot02499	2.05874e-08	NM_009118	Sag	6.56178	6.59745	6.66933	7.01968	7.16459	7.4095	6.72948	6.6961	6.80718	6.94883	7.22526	7.16992	-1.18258	-1.10367	-1.14781	1.07342	-1.06255	1.27072		1.58075	1.7632	2.09629	1.24528	1.69751	1.43725	NM_009118	retinal S-antigen (Sag), mRNA	retinal S-antigen	D
Spot02517	0.000715135	AJ290946	Usmg4	5.95668	5.81072	6.01663	5.96483	5.72468	5.67999	6.01192	5.9934	6.06238	5.9247	5.90105	5.62563	-1.0568	-1.20043	-1.04682	1.04095	-1.19288	1.05586		1.00819	-1.08985	-1.40024	-1.09114	-1.09675	-1.54767	AJ290946	mRNA for a stretch regulated skeletal muscle protein (Usmg4 gene)	upregulated during skeletal muscle growth 4	C
Spot02559	3.89311e-05	NM_011612	Tnfrsf9	5.93856	5.89809	5.84751	6.0441	6.2729	6.36435	5.9429	5.95107	5.95442	6.0409	6.25231	6.21897	-1.00435	-1.05442	-1.11284	1.0032	1.0208	1.15648		1.11131	1.45473	1.67672	1.10297	1.35153	1.30284	NM_011612	tumor necrosis factor receptor superfamily, member 9 (Tnfrsf9), mRNA.	tumor necrosis factor receptor superfamily, member 9	D
Spot02563	0.000268144	L14367	0	6.13687	6.42876	6.19078	6.08868	6.10813	6.18064	6.9042	6.97654	7.06695	6.53618	6.6888	6.59234	-2.15401	-1.72941	-2.4017	-1.56441	-1.78724	-1.50939		-1.04937	-1.37799	-1.01019	-1.44487	-1.33341	-1.60739	L14367	germline Ig H-chain gene, V region (clone VGK5).	0	B
Spot02564	3.63718e-05	L19552	0	5.9162	5.89364	6.17011	5.77378	6.23047	5.76454	5.15656	5.30069	5.32621	5.17561	5.36954	4.89877	2.1375	1.80932	2.32541	1.81879	2.36535	2.37682		-1.15306	1.40049	-1.50016	1.01922	1.07127	-1.53332	L19552	Ig rearranged H-chain (S107 family) mRNA V11-J4 region.	0	A
Spot02568	0.000597835	U26228	0	5.54378	5.42861	5.57649	5.63294	5.64238	5.99728	5.64876	5.53854	5.60906	5.60457	5.72984	5.70309	-1.11069	-1.11619	-1.03311	1.02877	-1.09141	1.34204		1.09326	1.23833	1.52317	-1.04518	1.21083	1.09859	U26228	clone pGN1-24 satellite RNA sequence	0	D
Spot02569	0.00203308	AJ290947	Usmg5	9.89618	9.9135	9.92712	9.88024	9.57333	9.58482	10.1333	9.89301	9.99984	9.89401	9.55497	9.6043	-1.26763	1.0207	-1.07543	-1.01386	1.01853	-1.01967		-1.01607	-1.40518	-1.40818	-1.27039	-1.4022	-1.48518	AJ290947	mRNA for a stretch regulated skeletal muscle protein (Usmg5 gene)	upregulated during skeletal muscle growth 5	C
Spot02595	0.00116848	AK020121	2810474O19Rik	7.27264	7.29955	7.31191	7.5448	7.66311	7.78144	7.50627	7.47031	7.5078	7.59723	7.67379	7.51369	-1.26319	-1.18621	-1.2164	-1.05383	-1.01074	1.30703		1.31281	1.43844	1.59924	1.09522	1.22566	1.0059	AK020121	12 days embryo male wolffian duct includes surrounding region cDNA, RIKEN full-length enriched library, clone:6720435I21, full insert sequence.	RIKEN cDNA 2810474O19 gene	D
Spot02597	7.68151e-05	AK017441	C1qtnf7	6.87359	6.91806	6.91561	6.79005	6.48951	6.68031	6.69991	6.65995	6.84616	6.4657	6.43029	6.42202	1.18968	1.29448	1.07191	1.38313	1.06101	1.29472		-1.08713	-1.53503	-1.26528	-1.26391	-1.25818	-1.52829	AK017441	10 days neonate head cDNA, RIKEN full-length enriched library, clone:5530401N20, full insert sequence.	C1q and tumor necrosis factor related protein 7	C
Spot02605	1.33782e-13	NM_010387	H2-DMb1	7.54901	7.53771	7.61718	8.22824	8.29798	8.62736	7.70105	7.93149	7.70047	8.14258	8.43693	8.47493	-1.1642	-1.48258	-1.08685	1.08943	-1.14906	1.16466		1.97234	2.13886	2.74609	1.55509	1.65771	2.16942	NM_010387	histocompatibility 2, class II, locus Mb1 (H2-DMb1), mRNA.	histocompatibility 2, class II, locus Mb1	D
Spot02610	0.000804842	BC013656	Igh-VJ558	7.7276	8.43258	8.44456	8.1241	8.04363	8.09728	8.13041	8.27944	8.26967	8.03809	7.84828	7.95095	-1.49601	1.16548	1.19112	1.08981	1.21573	1.15757		1.4866	-1.47543	-1.41522	-1.09671	-1.53904	-1.37536	BC013656	Mus musculus, clone MGC:19118 IMAGE:4209551, mRNA, complete cds.	immunoglobulin heavy chain (J558 family)	A
Spot02612	2.0185e-11	NM_010379	H2-Ab1	8.56926	8.4511	8.49342	8.82941	9.06578	9.63368	8.51996	8.71845	8.48268	8.97339	9.21825	9.63245	1.05054	-1.3065	1.0108	-1.15487	-1.16471	1.00122		1.29712	1.84906	3.12757	1.5737	1.6484	3.15749	NM_010379	histocompatibility 2, class II antigen A, beta 1 (H2-Ab1), mRNA.	histocompatibility 2, class II antigen A, beta 1	D
Spot02619	0.00134567	Z86029	0	8.28912	8.13896	8.23463	8.28377	8.32482	8.58446	8.12568	8.13885	8.19503	8.38919	8.33063	8.58914	1.17755	1.00011	1.04039	-1.11118	-1.00583	-1.00469		-1.00537	1.20425	1.41883	1.30149	1.2114	1.48307	Z86029	mRNA for Tcell receptor, V-J alpha junctional region (clone T1CRP28).	0	D
Spot02631	0.00157855	L09047	0	7.57637	8.27027	8.44758	8.03419	7.78889	8.04386	7.16746	7.80746	7.98871	7.91654	7.15402	7.63052	1.50517	1.58852	1.58228	1.12485	1.88679	1.51186		1.58062	-1.61829	-1.49738	2.11504	-1.92214	-1.43074	L09047	Ig rearranged anti-Sm hybridoma mRNA V-region sequence.	0	A
Spot02644	1.49203e-05	M23894	0	6.47358	6.49321	6.3759	6.68943	6.85185	6.88471	6.46416	6.40682	6.45802	6.63813	6.79256	6.86598	1.00946	1.09024	-1.08558	1.05264	1.06108	1.01891		1.24092	1.43138	1.66331	1.19002	1.4707	1.50375	M23894	PYS-2 mRNA, exons 5-8, 3' UTR.	0	D
Spot02654	0.0023556	X95878	0	6.67738	7.1783	7.39191	6.98229	7.03085	6.86676	6.91057	6.60638	6.74096	6.7682	6.52981	6.60971	-1.26262	1.77166	1.91735	1.23874	1.65044	1.29311		1.35651	-1.15888	-1.69071	-1.15301	-1.07958	-1.14026	X95878	mRNA for immunoglobulin variable region, heavy chain.	0	A
Spot02657	1.65667e-12	NM_030558	Car15	6.45181	6.43691	6.40358	6.63851	6.8865	7.22205	6.54799	6.57234	6.5433	6.61574	6.81349	6.97851	-1.10097	-1.14503	-1.14995	1.02303	1.07574	1.27575		1.20527	1.56766	2.26704	1.07009	1.2727	1.5453	NM_030558	carbonic anhydrase 15 (Car15), mRNA.	carbonic anhydrase 15	D
Spot02660	0.000493634	U89324	0	5.95817	6.08733	6.03446	6.01796	6.02315	6.05949	6.7842	6.90204	6.82149	6.41971	6.58528	6.48064	-2.28422	-2.25852	-2.19685	-1.49443	-1.7544	-1.52371		1.06162	-1.06629	1.02535	-1.43978	-1.37268	-1.40614	U89324	Bluetongue virus VP7-specific antibody heavy chain variable region mRNA.	0	B
Spot02666	0.00442864	Z12381	0	6.32138	6.27025	6.46002	6.42187	6.59283	6.53418	6.39438	6.38888	6.50568	6.46245	6.48432	6.43867	-1.07573	-1.12595	-1.04672	-1.04141	1.11462	1.10022		1.10572	1.38069	1.07698	1.07044	1.10015	-1.0693	Z12381	rearranged T-cell receptor beta chain Vbeta5 repertoire (VDJ).	0	D
Spot02674	0.00258495	AK015736	4930509H03Rik	6.66701	6.63599	6.89879	6.76805	6.65395	6.57768	6.6099	6.66349	6.90705	6.67593	6.71753	6.4656	1.05877	-1.02788	-1.0083	1.0965	-1.06564	1.11861		1.10632	1.01813	-1.37866	1.06825	1.05553	-1.55497	AK015736	adult male testis cDNA, RIKEN full-length enriched library, clone:4930509H03, full insert sequence.	RIKEN cDNA 4930509H03 gene	C
Spot02704	0.00510766	X16217	0	6.66686	6.97444	6.6609	6.69786	6.84429	7.31217	6.49813	6.55291	6.5007	6.75739	7.05095	7.21923	1.1838	1.5243	1.17375	-1.06134	-1.22956	1.09739		1.03149	-1.139	1.91796	1.29598	1.6455	2.05142	X16217	T11 class I MHC gene (exon 5).	0	D
Spot02706	0.000163425	M32049	0	6.48596	7.27354	6.733	6.53691	6.44578	6.83354	6.30874	6.35494	6.3175	6.38848	6.21068	6.46485	1.1939	2.50579	1.51514	1.16002	1.26504	1.44584		1.05227	-2.28819	1.10576	1.083	-1.15519	1.15876	M32049	Ig active H-chain (GAC1) mRNA V-region, from hybridoma 66.4A10, partial cds.	0	A
Spot02711	2.57065e-08	AK018828	Psg23	9.96779	9.9811	9.88943	9.82252	9.46508	9.52332	10.1691	10.0858	10.1819	10.104	9.8903	9.70856	-1.22295	-1.11039	-1.33973	-1.32512	-1.52992	-1.2035		-1.15635	-1.67534	-1.44212	-1.06719	-1.21593	-1.60536	AK018828	adult female placenta cDNA, RIKEN full-length enriched library, clone:1620401C02, full insert sequence.	pregnancy-specific glycoprotein 23	C
Spot02734	0.00358606	AK004794	Mamdc2	6.45756	6.36338	6.26228	6.07966	5.84895	6.02964	6.49249	6.18433	6.29494	6.08092	5.83033	5.89942	-1.03554	1.19608	-1.03319	-1.00126	1.01879	1.13908		-1.45922	-1.67269	-1.26193	-1.50919	-1.42476	-1.48515	AK004794	adult male lung cDNA, RIKEN full-length enriched library, clone:1200015L10, full insert sequence.	MAM domain containing 2	C
Spot02747	0.00269809	BC010462	BC010462	5.70109	5.61131	5.72943	5.80181	5.97849	5.97645	5.68043	5.68325	5.78833	5.73219	5.82155	5.71161	1.02087	-1.0746	-1.06067	1.0721	1.16993	1.30322		1.10597	1.44367	1.28021	1.05313	1.14832	-1.07974	BC010462	Mus musculus, Similar to secreted and transmembrane 1, clone MGC:7970 IMAGE:3585040, mRNA, complete cds.	cDNA sequence BC010462	D
Spot02755	0.000286322	M30482	0	5.32149	5.77289	5.54117	5.59172	5.65814	5.74543	6.38299	6.56359	6.63604	6.09587	6.23359	6.02826	-2.89071	-2.20494	-2.98879	-1.65559	-1.77794	-1.32689		1.31026	-1.1216	1.22662	-1.33258	-1.39097	-1.83634	M30482	Ig gamma-1-chain family 9 mRNA, V-D-J-C-region, partial cds.	0	B
Spot02756	2.65336e-09	X16199	0	9.72575	9.42615	9.42139	9.96016	10.1446	10.3498	9.63026	9.78534	9.53784	9.9279	10.1022	10.3399	1.1002	-1.43217	-1.12351	1.03279	1.04329	1.00991		1.26416	2.0512	2.53047	1.34667	1.3728	2.2302	X16199	D4 class I MHC gene (exon 5).	0	D
Spot02764	2.7202e-05	AE008685	0	7.2255	7.17285	7.26703	7.37656	7.55195	7.61465	7.22471	7.2858	7.44611	7.26796	7.575	7.50355	1.00079	-1.11958	-1.19611	1.11471	-1.02332	1.11751		1.16306	1.46098	1.41569	1.04419	1.33536	1.05912	AE008685	TRAV7-6	0	D
Spot02772	0.00052726	U16184	0	6.42678	6.48878	6.43595	6.78993	6.9403	7.0587	6.59837	6.61444	6.6567	6.66211	7.0008	6.96877	-1.18719	-1.13389	-1.24701	1.13636	-1.06238	1.0941		1.43785	1.57069	1.86404	1.06581	1.47162	1.36624	U16184	anti-cardiolipin antibody CAR Ig light chain mRNA, partial cds.	0	D
Spot02775	0.00192229	D12898	0	6.64421	6.69688	6.81176	6.86297	6.8988	6.92966	6.68588	6.78321	6.95417	6.76469	6.94955	6.80355	-1.04255	-1.09017	-1.15305	1.10327	-1.05206	1.1344		1.24454	1.22376	1.12513	1.082	1.18097	-1.16255	D12898	mRNA for T-cell receptor beta, partial cds, cell-line:BL4L-30.	0	D
Spot02782	0.00263873	K02787	0	6.07035	6.22676	6.47237	6.49842	6.77356	6.28162	6.3834	6.29569	6.32569	6.15976	5.94546	5.9789	-1.36759	-1.07136	1.15799	1.40307	2.28898	1.35354		1.5343	1.72772	-1.21016	-1.25062	-1.4194	-1.41452	K02787	Ig active gamma H-chain VDJ1-region VH-NL-1 gene, from NL-1 hybridoma; subgroup VH-III; anti-cALL.	0	A
Spot02796	9.31273e-05	NM_022429	0	6.68142	6.91063	6.73497	7.05748	7.40943	7.64487	6.54639	6.49249	6.60424	6.98929	7.21155	7.28415	1.14457	1.51914	1.13966	1.07057	1.21881	1.43437		1.45654	1.64674	2.48408	1.55722	2.05251	1.9737	NM_022429	membrane-spanning 4-domains, subfamily A, member 9 (Ms4a9), mRNA.	0	D
Spot02840	2.28085e-10	NM_029499	Ms4a4c	7.68014	7.69356	7.79288	8.31794	8.77541	8.79637	7.80051	7.77041	7.84438	8.17534	8.58504	8.47495	-1.12791	-1.07988	-1.05285	1.15326	1.20969	1.37909		1.8923	2.95012	2.7278	1.45475	2.25834	1.87868	NM_029499	RIKEN cDNA 5830413L19 gene (5830413L19Rik), mRNA.	membrane-spanning 4-domains, subfamily A, member 4C	D
Spot02843	0.0050901	AF010211	0	6.46017	6.65248	6.86265	6.74539	7.0111	6.63558	6.61101	6.8358	6.65682	6.6402	6.22748	6.25652	-1.16281	-1.20119	1.22854	1.11092	2.18939	1.46091		1.33004	1.43135	-1.25492	1.02962	-1.83734	-1.49227	AF010211	immunoglobulin heavy chain V region (VH7183) gene, partial cds.	0	A
Spot02847	6.50866e-07	NM_025989	Gp2	5.64716	5.74527	5.67293	6.15736	6.35081	6.41764	5.69661	5.76485	5.84803	6.10449	6.23929	6.28461	-1.05069	-1.01977	-1.19136	1.05429	1.11797	1.14229		1.66563	1.83224	2.10583	1.50363	1.60712	1.54741	NM_025989	RIKEN cDNA 2310037I18 gene (2310037I18Rik), mRNA.	glycoprotein 2 (zymogen granule membrane)	D
Spot02849	2.50881e-05	NM_013517	Fcer2a	7.10457	6.89624	7.05509	6.8039	6.74467	6.83801	6.99919	7.16997	7.23046	6.80456	6.87629	6.76714	1.11114	-1.31485	-1.19168	-1.00066	-1.14068	1.07344		-1.35077	-1.16366	-1.24245	-1.21485	-1.34134	-1.58934	NM_013517	Fc receptor, IgE, low affinity II, alpha polypeptide (Fcer2a), mRNA.	Fc receptor, IgE, low affinity II, alpha polypeptide	C
Spot02852	1.18184e-05	AK017979	Cd69	5.91138	5.93714	6.03844	6.09767	6.59342	6.49139	5.87897	5.99546	6.2361	6.09525	6.3637	6.30412	1.03294	-1.06005	-1.21855	1.00242	1.25825	1.20596		1.20477	1.92761	1.57295	1.24145	1.44519	1.07039	AK017979	adult male thymus cDNA, RIKEN full-length enriched library, clone:5830438K24, full insert sequence.	CD69 antigen	D
Spot02858	0.00242622	NM_025844	Chordc1	6.50328	6.39832	6.47012	6.6129	6.90578	6.83756	6.66146	6.56907	6.62254	6.52535	6.67523	6.64507	-1.17137	-1.18619	-1.16465	1.0915	1.25929	1.21228		1.11586	1.66107	1.44404	-1.1458	1.11201	1.02278	NM_025844	RIKEN cDNA 1110001O09 gene (1110001O09Rik), mRNA.	cysteine and histidine-rich domain (CHORD)-containing, zinc-binding protein 1	D
Spot02871	3.1227e-05	AK019969	Myh10	7.23462	7.11119	7.37911	7.08562	6.92335	7.02937	7.33774	7.33802	7.32981	6.98009	7.24325	7.00874	-1.10863	-1.25461	1.05054	1.11129	-1.37699	1.02085		-1.16068	-1.20664	-1.41869	-1.42996	-1.0994	-1.37861	AK019969	8 days embryo cDNA, RIKEN full-length enriched library, clone:5730504C04, full insert sequence.	myosin, heavy polypeptide 10, non-muscle	C
Spot02875	0.00362011	AK004770	Zc3hav1	5.76344	5.77996	5.82631	6.05205	6.25618	6.14631	5.7994	5.78704	5.92981	5.9311	6.11244	5.97752	-1.03661	-1.00711	-1.10905	1.12857	1.15459	1.18386		1.33457	1.60999	1.37713	1.14076	1.38457	1.04888	AK004770	adult male lung cDNA, RIKEN full-length enriched library, clone:1200014N16, full insert sequence.	zinc finger CCCH type, antiviral 1	D
Spot02892	0.000691499	NM_028375	2900027G03Rik	7.1907	7.1707	7.00932	6.72346	6.53281	6.78651	7.05194	6.91178	6.93321	6.87548	6.70968	6.99795	1.14885	1.29553	1.07908	-1.16418	-1.19348	-1.23546		-1.59558	-1.8925	-1.24959	-1.19298	-1.22398	1.06688	NM_028375	RIKEN cDNA 2900027G03 gene (2900027G03Rik), mRNA.	RIKEN cDNA 2900027G03 gene	C
Spot02909	1.0681e-06	NM_023377	Stard5	6.82034	6.69954	6.58674	6.74266	6.95707	7.32694	6.6771	6.65887	6.72969	6.80993	6.96027	7.11775	1.154	1.04151	-1.15368	-1.06959	-1.00321	1.23267		-1.08077	1.29372	2.09636	1.14206	1.35175	1.47412	NM_023377	RIKEN cDNA 2310058G22 gene (2310058G22Rik), mRNA.	StAR-related lipid transfer (START) domain containing 5	D
Spot02918	0.00225958	AK017582	5730420B22Rik	6.48237	6.49149	6.32636	6.54798	6.7391	6.93559	6.4622	6.44269	6.46722	6.63543	6.64191	6.71134	1.02038	1.05001	-1.15126	-1.09139	1.10207	1.25137		1.06781	1.28096	1.839	1.18915	1.22046	1.27651	AK017582	8 days embryo cDNA, RIKEN full-length enriched library, clone:5730420B22, full insert sequence.	RIKEN cDNA 5730420B22 gene	D
Spot02924	1.17056e-05	BC002288	0	6.25488	6.08384	6.03704	6.46307	6.81275	6.94042	6.28083	6.09705	6.11235	6.54283	6.54801	6.50449	-1.02629	-1.01329	-1.07822	-1.08302	1.30309	1.54641		1.23144	2.07281	2.46793	1.29952	1.56982	1.48013	BC002288	Mus musculus, clone IMAGE:3590001, mRNA, partial cds.	0	D
Spot02926	2.51721e-05	AF133093	0	6.81818	6.79377	6.84118	6.97525	7.11269	7.1996	6.73491	6.8056	6.82131	6.89006	7.08292	6.96017	1.08684	-1.0119	1.02007	1.08892	1.03022	1.27053		1.17008	1.37565	1.43107	1.16784	1.31959	1.14896	AF133093	protein with characteristics of a rhoGAP, protein with characteristics of a rhoGAP /acc.no. X78817	0	D
Spot02946	0.000168159	AK017827	Eif2c4	6.4455	6.24629	6.37814	6.25094	6.06995	5.98141	6.45923	6.32025	6.37354	6.25054	6.12993	6.01427	-1.01382	-1.07676	1.00461	1.0004	-1.06182	-1.03341		-1.21478	-1.19285	-1.48696	-1.23207	-1.20963	-1.43228	AK017827	8 days embryo cDNA, RIKEN full-length enriched library, clone:5730550L01, full insert sequence.	eukaryotic translation initiation factor 2C, 4	C
Spot02957	4.04647e-05	AK017670	Cpm	7.27923	7.31659	7.38793	7.19517	7.02775	7.1592	7.37746	7.33455	7.45656	7.17009	7.27869	7.07797	-1.10322	-1.01813	-1.07104	1.0254	-1.28523	1.08462		-1.0877	-1.33487	-1.25701	-1.23044	-1.05745	-1.46022	AK017670	8 days embryo cDNA, RIKEN full-length enriched library, clone:5730456K23, full insert sequence.	carboxypeptidase M	C
Spot02967	9.07406e-05	NM_025834	Proz	5.83834	5.73488	5.98364	6.03103	6.45444	6.52142	5.89706	6.03583	5.98993	6.01557	6.40337	6.29842	-1.06047	-1.35114	-1.00631	1.01558	1.0524	1.24983		1.21251	2.05355	1.71221	1.12582	1.44418	1.36136	NM_025834	RIKEN cDNA 1300015B06 gene (1300015B06Rik), mRNA.	protein Z, vitamin K-dependent plasma glycoprotein	D
Spot02997	0.00199215	AK008693	2210010B09Rik	7.10003	7.00129	6.96316	6.6341	6.43426	6.74733	6.95345	6.77575	6.83439	6.69448	6.51553	6.54056	1.15786	1.25299	1.13743	-1.06224	-1.08466	1.22969		-1.5935	-1.76301	-1.24089	-1.2956	-1.29722	-1.34155	AK008693	adult male stomach cDNA, RIKEN full-length enriched library, clone:2210010B09, full insert sequence.	RIKEN cDNA 2210010B09 gene	C
Spot03003	0.000223248	NM_025923	Fancl	7.38907	7.31084	7.23526	6.97701	6.78177	6.90907	7.30742	7.06604	7.2376	6.95733	6.82609	6.83407	1.08508	1.27736	-1.00235	1.01987	-1.04532	1.07788		-1.50993	-1.69735	-1.38567	-1.41919	-1.27118	-1.49709	NM_025923	RIKEN cDNA 2010322C19 gene (2010322C19Rik), mRNA.	Fanconi anemia, complementation group L	C
Spot03018	4.4811e-05	M60359	Cyp2b13	7.12635	7.04215	7.0686	7.02254	6.98299	6.90471	7.16419	6.91538	7.13084	7.19035	6.89901	6.8056	-1.03856	1.13516	-1.06422	-1.18271	1.0876	1.10419		-1.10939	-1.06095	-1.17808	1.0265	-1.0165	-1.38436	M60359	testosterone 16a-hydroxylase type c (16aoh-c) gene, exon 1.	cytochrome P450, family 2, subfamily b, polypeptide 13	C
Spot03038	0.00336015	BC012405	2310001H12Rik	5.46975	5.36563	5.50504	5.55448	5.6686	5.72052	5.45345	5.37428	5.50541	5.59032	5.72241	5.58719	1.01643	-1.00869	-1.00037	-1.03648	-1.05529	1.14262		1.08842	1.35387	1.24045	1.14667	1.41642	1.08523	BC012405	Mus musculus, clone MGC:12134 IMAGE:3710576, mRNA, complete cds.	RIKEN cDNA 2310001H12 gene	D
Spot03043	6.08359e-05	AK004410	Zfp644	7.64346	7.52839	7.67351	7.47334	7.22601	7.29352	7.73854	7.52328	7.72691	7.4731	7.37685	7.22795	-1.09974	1.00512	-1.05484	1.00024	-1.16282	1.06777		-1.18545	-1.35308	-1.46228	-1.304	-1.1577	-1.64701	AK004410	18 days embryo cDNA, RIKEN full-length enriched library, clone:1110068L01, full insert sequence.	zinc finger protein 644	C
Spot03054	0.0047001	BC014763	Fubp1	6.65917	6.64323	6.74211	6.85273	7.04963	7.04528	6.74538	6.73086	6.81533	6.83396	6.99907	6.86274	-1.09004	-1.09158	-1.07596	1.01895	1.05186	1.20027		1.21356	1.50139	1.35415	1.09262	1.30762	1.04855	BC014763	Mus musculus, Similar to far upstream element (FUSE) binding protein 1, clone MGC:25679 IMAGE:4511225, mRNA, complete cds.	far upstream element (FUSE) binding protein 1	D
Spot03075	0.000517391	AL355176	0	7.02976	7.14718	7.01595	6.69016	6.41916	6.79013	7.02283	6.93392	6.87652	6.83228	6.60102	6.51321	1.00695	1.23771	1.14961	-1.15272	-1.19944	1.31907		-1.40439	-2.07097	-1.25335	-1.20992	-1.39501	-1.43809	AL355176	dM505L19.1 (novel protein)	0	C
Spot03079	0.00042695	NM_008221	Hbb-y	5.90492	6.03986	5.97339	6.08375	5.80296	6.22213	5.52432	5.58745	5.50147	5.41789	5.55349	5.61118	1.46316	1.57211	1.60308	1.94616	1.28334	1.84217		1.19581	-1.26732	1.2824	-1.1123	-1.03454	1.11596	NM_008221	hemoglobin Y, beta-like embryonic chain (Hbb-y), mRNA.	hemoglobin Y, beta-like embryonic chain	A
Spot03088	4.00368e-05	AK013368	0	8.11808	8.03079	7.88498	8.16591	8.30799	8.54484	8.01926	8.0451	8.05241	8.19148	8.33423	8.46073	1.10386	-1.01441	-1.18226	-1.02589	-1.02658	1.08774		1.04899	1.31944	1.93451	1.18793	1.33527	1.50429	AK013368	10, 11 days embryo cDNA, RIKEN full-length enriched library, clone:2810460C24, full insert sequence.	0	D
Spot03097	0.00304219	BC010831	0610011I04Rik	8.64504	8.58354	8.35165	8.80205	8.76547	8.84061	8.54202	8.42961	8.39249	8.75533	8.71785	8.77865	1.10852	1.16641	-1.04169	1.04782	1.04876	1.06393		1.17001	1.19953	1.63063	1.23778	1.33409	1.47131	BC010831	Mus musculus, RIKEN cDNA 0610011I04 gene, clone MGC:19158 IMAGE:4221626, mRNA, complete cds.	RIKEN cDNA 0610011I04 gene	D
Spot03103	3.07417e-05	BC004678	5133400D11Rik	7.18884	7.14015	7.06579	6.86403	6.73497	6.74723	7.28975	6.83882	7.11127	6.97874	6.65381	6.57428	-1.10617	1.35166	-1.04654	-1.12155	1.08455	1.1888		-1.38377	-1.49956	-1.37514	-1.3648	-1.20322	-1.71085	BC004678	Mus musculus, clone IMAGE:3500618, mRNA, partial cds.	RIKEN cDNA 5133400D11 gene	C
Spot03112	5.80935e-12	BC003482	Tm4sf7	7.18546	6.96093	6.85573	7.30673	7.33821	7.37019	7.36339	7.15552	6.98789	7.67389	7.47227	7.11756	-1.19474	-1.21482	-1.14128	-1.44362	-1.14345	1.2874		1.12893	1.45832	1.67272	1.3641	1.37265	1.13846	BC003482	Mus musculus, solute carrier family 25 (mitochondrial carrier; peroxisomal membrane protein, 34 kDa), member 17, clone MGC:6308 IMAGE:2811065, mRNA, complete cds.	transmembrane 4 superfamily member 7	D
Spot03122	0.00190811	AK010160	2310075A12Rik	6.24482	6.20255	6.32979	6.34005	6.49046	6.50114	6.36843	6.22813	6.34346	6.33547	6.48189	6.40994	-1.13157	-1.02591	-1.01376	1.0046	1.0086	1.09549		1.09991	1.33364	1.1869	-1.03351	1.28886	1.06874	AK010160	adult male tongue cDNA, RIKEN full-length enriched library, clone:2310075A12, full insert sequence.	RIKEN cDNA 2310075A12 gene	D
Spot03126	0.000451932	BC013594	Slco1a5	6.12393	6.01976	6.20349	6.35312	6.46658	6.39896	6.14916	6.21377	6.26653	6.38428	6.37487	6.31137	-1.02555	-1.2141	-1.06507	-1.03165	1.09605	1.09154		1.25758	1.56333	1.21589	1.26506	1.17481	1.04586	BC013594	Mus musculus, clone MGC:6720 IMAGE:3586426, mRNA, complete cds.	solute carrier organic anion transporter family, member 1a5	D
Spot03137	3.81318e-05	X15643	Adrb2	7.21977	7.20941	7.22397	7.19969	7.14103	7.0766	7.38974	7.41882	7.46251	7.25613	7.24363	6.9738	-1.18527	-1.23295	-1.2694	-1.05806	-1.10805	1.10827		-1.02028	-1.07077	-1.15879	-1.14294	-1.19148	-1.63022	X15643	gene for beta-2-adrenergic receptor.	adrenergic receptor, beta 2	C
Spot03184	0.00492366	AK007192	1700113B19Rik	5.85424	5.77067	5.71264	5.89535	6.12085	6.26711	5.73776	5.62408	5.73436	5.79433	5.9305	5.97987	1.12353	1.15789	-1.02195	1.10629	1.20967	1.33274		1.04197	1.41931	1.74102	1.0582	1.35856	1.27829	AK007192	adult male testis cDNA, RIKEN full-length enriched library, clone:1700113B19, full insert sequence.	RIKEN cDNA 1700113B19 gene	D
Spot03195	0.00138493	AK020159	9430079M16Rik	7.31077	7.30123	7.16598	6.98881	6.83059	7.03219	7.37077	7.14237	7.33996	7.21299	6.98291	6.94958	-1.06183	1.17218	-1.19002	-1.2513	-1.16453	1.08612		-1.37983	-1.60103	-1.14315	-1.1709	-1.17288	-1.47753	AK020159	12 days embryo male wolffian duct includes surrounding region cDNA, RIKEN full-length enriched library, clone:6720474K14, full insert sequence.	RIKEN cDNA 9430079M16 gene	C
Spot03200	0.000566989	BC013720	Pprc1	6.31321	6.21073	6.27056	6.42145	6.55766	6.71676	6.28211	6.41358	6.35509	6.25	6.5935	6.50867	1.03159	-1.22489	-1.08821	1.18702	-1.0365	1.23131		1.11431	1.41471	1.56236	-1.03263	1.19712	1.166	BC013720	Mus musculus, clone MGC:12121 IMAGE:3710295, mRNA, complete cds.	peroxisome proliferative activated receptor, gamma, coactivator-related 1	D
Spot03207	0.00300238	AK020824	A930007D18Rik	8.31398	8.30345	8.34271	8.23561	8.04169	8.00397	8.20015	8.30532	8.36746	8.18637	8.14997	8.02011	1.12055	-1.00187	-1.02505	1.05048	-1.11435	-1.01627		-1.08152	-1.29921	-1.40318	-1.01388	-1.16807	-1.41531	AK020824	adult retina cDNA, RIKEN full-length enriched library, clone:A930007D18, full insert sequence.	RIKEN cDNA A930007D18 gene	C
Spot03220	0.00108952	AK020929	A930035E12Rik	6.05701	6.01214	6.12139	6.13556	6.08312	6.07257	6.26884	6.26965	6.3897	6.2523	6.30319	6.11821	-1.23593	-1.2937	-1.30775	-1.12383	-1.24616	-1.0467		1.08172	1.07356	-1.05003	-1.01667	1.03411	-1.31191	AK020929	adult retina cDNA, RIKEN full-length enriched library, clone:A930035E12, full insert sequence.	RIKEN cDNA A930035E12 gene	B
Spot03228	0.000143974	AK018497	9030409G11Rik	6.11712	6.09887	6.18886	6.33666	6.73369	6.60082	6.33173	6.22735	6.2803	6.32297	6.56604	6.42499	-1.23938	-1.13711	-1.09574	1.01379	1.18252	1.19223		1.24551	1.8867	1.50976	-1.00881	1.40311	1.15569	AK018497	adult male colon cDNA, RIKEN full-length enriched library, clone:9030409G11, full insert sequence.	RIKEN cDNA 9030409G11 gene	D
Spot03254	8.15192e-06	BC010817	Ubl4	7.28248	7.20599	7.19008	7.34834	7.53498	7.8214	7.25198	7.17077	7.0875	7.34113	7.43676	7.65851	1.03097	1.03585	1.10802	1.00723	1.1032	1.17691		1.06808	1.38956	1.8801	1.09325	1.30473	1.77006	BC010817	Mus musculus, Similar to ubiquitin-like 4, clone MGC:19132 IMAGE:4215699, mRNA, complete cds.	ubiquitin-like 4	D
Spot03290	0.00115699	AK010452	D10Ertd610e	6.46382	6.3934	6.51124	6.35829	6.19469	6.30389	6.44689	6.55952	6.51878	6.38547	6.35974	6.089	1.01708	-1.18071	-1.00756	-1.02755	-1.17946	1.23973		-1.1113	-1.21983	-1.23041	-1.06334	-1.22113	-1.53691	AK010452	ES cells cDNA, RIKEN full-length enriched library, clone:2410008H17, full insert sequence.	DNA segment, Chr 10, ERATO Doi 610, expressed	C
Spot03293	3.58932e-08	AJ344340	Ctdspl	7.66478	7.52479	7.52166	7.29082	7.04246	7.1595	7.7363	7.48949	7.65485	7.55396	7.25404	6.9943	-1.07414	1.03592	-1.14247	-1.30101	-1.23562	1.17963		-1.45348	-1.61984	-1.43642	-1.20003	-1.26549	-1.93586	AJ344340	mRNA for NIF-like protein (Nifl gene).	CTD (carboxy-terminal domain, RNA polymerase II, polypeptide A) small phosphatase-like	C
Spot03304	1.79623e-07	AK007679	1810033B17Rik	7.00359	6.8151	6.89911	7.19264	7.53344	7.61033	6.94161	6.96268	7.02148	7.12593	7.42078	7.46635	1.06395	-1.15903	-1.13018	1.06898	1.11925	1.15485		1.2081	2.05103	2.03648	1.20241	1.58107	1.5603	AK007679	10 day old male pancreas cDNA, RIKEN full-length enriched library, clone:1810033B17, full insert sequence.	RIKEN cDNA 1810033B17 gene	D
Spot03310	0.00157307	NM_025796	Mrpl33	8.20139	8.08778	8.13256	8.31869	8.35475	8.43226	8.22272	8.17862	8.1665	8.1169	8.38365	8.31548	-1.02156	-1.0951	-1.03452	1.2236	-1.02932	1.12387		1.12446	1.306	1.34945	-1.11162	1.22755	1.16065	NM_025796	mitochondrial ribosomal protein L33 (Mrpl33), mRNA.	mitochondrial ribosomal protein L33	D
Spot03321	2.02095e-06	AK003152	Ttn	6.84224	6.7667	6.95533	6.91099	6.56098	6.37642	7.13416	7.03196	7.16653	6.81583	6.86773	6.32967	-1.33899	-1.30376	-1.23516	1.09983	-1.35901	1.04786		1.07116	-1.22842	-1.7841	-1.37483	-1.17848	-2.30911	AK003152	18 days embryo cDNA, RIKEN full-length enriched library, clone:1100001C23, full insert sequence.	titin	C
Spot03332	0.000486114	BC002310	9530033F24Rik	6.71411	7.02121	6.92633	6.44536	6.1991	6.39833	6.85909	6.68022	6.64299	6.66816	6.39136	6.41639	-1.15601	1.40634	1.32755	-1.24957	-1.21198	-1.01822		-1.30834	-2.27529	-1.69553	-1.21037	-1.33491	-1.25433	BC002310	Mus musculus, clone IMAGE:3592330, mRNA.	RIKEN cDNA 9530033F24 gene	C
Spot03341	0.00173942	AK015246	4930429P21Rik	6.76827	6.91404	6.89749	6.87312	6.89038	7.29637	6.91535	6.79327	6.7406	6.84491	6.85059	7.02676	-1.15845	1.12837	1.16986	1.02861	1.04059	1.30945		1.11055	-1.02395	1.49015	-1.07298	1.05899	1.3313	AK015246	adult male testis cDNA, RIKEN full-length enriched library, clone:4930429P21, full insert sequence.	RIKEN cDNA 4930429P21 gene	D
Spot03347	2.06644e-06	AK006202	1700021F13Rik	7.52158	7.42451	7.44534	7.65257	7.83785	8.14388	7.4695	7.43095	7.41241	7.64473	7.76083	7.9746	1.05347	-1.00646	1.03348	1.00786	1.08007	1.18445		1.13995	1.51186	2.0108	1.19153	1.39079	1.75451	AK006202	adult male testis cDNA, RIKEN full-length enriched library, clone:1700021F13, full insert sequence.	RIKEN cDNA 1700021F13 gene	D
Spot03350	0.000594998	AK019674	4930511E03Rik	6.95024	6.95131	6.90401	6.99112	7.1845	7.44727	6.84326	6.8121	6.86165	6.94528	7.08384	7.18332	1.11292	1.14936	1.04327	1.04691	1.1059	1.30206		1.04172	1.26262	1.72161	1.1074	1.31224	1.37944	AK019674	adult male testis cDNA, RIKEN full-length enriched library, clone:4930511E03, full insert sequence.	RIKEN cDNA 4930511E03 gene	D
Spot03367	0.000200612	NM_033073	Krt2-7	8.56997	8.37626	8.26436	7.918	8.15151	8.15162	8.36566	7.81712	8.29749	8.37146	7.89433	8.00639	1.22668	1.74917	-1.03368	-1.57374	1.29328	1.15631		-1.91931	-1.25202	-1.11934	1.00582	1.08026	-1.3379	NM_033073	DNA segment, Chr 15, Wayne State University 77, expressed (D15Wsu77e), mRNA.	keratin complex 2, basic, gene 7	C
Spot03368	0.00129648	AK013544	2900017F05Rik	7.31868	7.31743	7.24782	7.03484	6.78713	6.911	7.31385	7.18216	7.24534	7.09895	6.91521	6.75755	1.00484	1.14484	1.00248	-1.0662	-1.13664	1.16584		-1.32821	-1.69944	-1.40049	-1.23974	-1.30598	-1.62871	AK013544	adult male hippocampus cDNA, RIKEN full-length enriched library, clone:2900017F05, full insert sequence.	RIKEN cDNA 2900017F05 gene	C
Spot03370	6.14507e-05	AK008259	2010015M23Rik	6.16548	6.15579	6.08829	6.33195	6.55105	6.6566	6.12406	6.07639	6.19445	6.25101	6.43397	6.37608	1.04229	1.08264	-1.112	1.08431	1.1242	1.32383		1.18113	1.48477	1.76529	1.13536	1.42987	1.19917	AK008259	adult male small intestine cDNA, RIKEN full-length enriched library, clone:2010015M23, full insert sequence.	RIKEN cDNA 2010015M23 gene	D
Spot03389	4.2287e-08	BC015459	Baiap2l1	8.19775	8.09301	8.07913	7.86053	7.71049	7.72639	8.19091	8.00026	8.14165	7.92952	7.71987	7.61542	1.00687	1.09719	-1.06452	-1.07143	-1.00943	1.11737		-1.40105	-1.46597	-1.42296	-1.29873	-1.32364	-1.69255	BC015459	Mus musculus, RIKEN cDNA 1300006M19 gene, clone MGC:8269 IMAGE:3592632, mRNA, complete cds.	BAI1-associated protein 2-like 1	C
Spot03405	0.00567442	D50394	0	6.22595	6.96541	7.1819	6.96594	6.82345	6.55159	6.48688	6.51777	6.90306	6.69226	6.37526	6.90724	-1.29814	1.56461	1.32159	1.3148	1.56547	-1.4271		2.09593	-1.15253	-1.87819	1.228	-1.15316	1.00418	D50394	mRNA for immunoglobulin heavy chain variable region, partial sequence.	0	A
Spot03414	0.000554949	AK010199	2310076G13Rik	7.09202	7.0473	7.20545	6.86948	6.77806	6.66134	7.271	7.02195	7.16589	6.9748	6.836	6.66663	-1.196	1.02568	1.04035	-1.11107	-1.05965	-1.00531		-1.24925	-1.30897	-1.72308	-1.34474	-1.20436	-1.6475	AK010199	adult male tongue cDNA, RIKEN full-length enriched library, clone:2310076G13, full insert sequence.	RIKEN cDNA 2310076G13 gene	C
Spot03416	1.75334e-06	AF342737	Bbs2	6.63556	6.52207	6.5429	6.54414	6.29944	6.25442	6.93976	6.99928	6.81499	6.63867	6.52082	6.07421	-1.35554	-1.61157	-1.31271	-1.09915	-1.2478	1.19746		-1.09573	-1.24936	-1.33439	-1.35132	-1.61358	-2.09756	AF342737	BBS2 (Bbs2) mRNA, complete cds.	Bardet-Biedl syndrome 2 homolog (human)	C
Spot03419	0.00526442	AK009168	2310005E17Rik	6.29444	6.40479	6.54332	6.51374	6.50026	6.39311	6.4762	6.48345	6.59058	6.43318	6.56009	6.38165	-1.19932	-1.08183	-1.04839	1.08389	-1.06166	1.01152		1.2452	1.10018	-1.16208	-1.04396	1.07966	-1.23235	AK009168	adult male tongue cDNA, RIKEN full-length enriched library, clone:2310005E17, full insert sequence.	RIKEN cDNA 2310005E17 gene	C
Spot03423	0.00298763	AY033650	Llglh2	6.79249	7.06194	6.99526	6.66915	6.51407	7.12229	6.68971	6.62898	6.64323	6.69069	6.59606	6.77427	1.10825	1.54181	1.42194	-1.02177	-1.08544	1.41626		-1.13127	-1.72957	1.13545	1.00097	-1.03348	1.14001	AY033650	lethal giant larvae-like protein 2 mRNA, complete cds.	lethal giant larvae homolog 2	C
Spot03428	0.00499178	AK009528	LOC433771	8.40497	8.43296	8.43392	8.48256	8.43898	8.79441	8.46497	8.29915	8.26363	8.48804	8.46277	8.69753	-1.06183	1.14318	1.18565	-1.0055	-1.02408	1.10172		1.08068	1.00603	1.43402	1.02334	1.17777	1.54327	AK009528	adult male tongue cDNA, RIKEN full-length enriched library, clone:2310028O11, full insert sequence.	similar to protein of fungal metazoan origin like (11.1 kD) (2C514)	D
Spot03432	9.32358e-07	AK004092	Mthfs	6.8629	6.86384	6.88227	6.9483	7.12883	7.35491	6.77904	6.61292	6.56756	6.73583	6.77472	7.0584	1.08748	1.2852	1.36987	1.23674	1.42492	1.34516		1.08915	1.30342	1.60423	-1.04416	1.17561	1.6337	AK004092	18 days embryo cDNA, RIKEN full-length enriched library, clone:1110034I12, full insert sequence.	5, 10-methenyltetrahydrofolate synthetase	D
Spot03444	3.78117e-05	AK020429	Wars2	7.04989	7.14304	6.96812	7.1415	7.32269	7.69996	7.07628	7.09065	7.01526	7.13229	7.26065	7.44347	-1.02673	1.05379	-1.04827	1.00925	1.06401	1.29239		1.09593	1.1968	2.07891	1.05761	1.1853	1.5345	AK020429	12 days embryo embryonic body between diaphragm region and neck cDNA, RIKEN full-length enriched library, clone:9430020O07, full insert sequence.	tryptophanyl tRNA synthetase 2 (mitochondrial)	D
Spot03446	0.00300963	AK007172	1700111N16Rik	7.04265	7.17433	7.11317	7.24691	7.31912	7.5928	6.99341	7.06192	7.0786	7.16014	7.3606	7.22122	1.05047	1.11898	1.03518	1.09065	-1.04236	1.45002		1.22663	1.15579	1.61547	1.18143	1.34809	1.15329	AK007172	adult male testis cDNA, RIKEN full-length enriched library, clone:1700111N16, full insert sequence.	RIKEN cDNA 1700111N16 gene	D
Spot03454	3.50799e-08	AF132485	AA175286	7.42618	7.39074	7.39838	7.69527	8.10642	8.12186	7.45096	7.27108	7.323	7.69874	7.80082	7.76239	-1.02509	1.12712	1.07829	-1.00347	1.35744	1.43257		1.30878	2.04558	2.06159	1.28117	1.69849	1.55175	AF132485	ESTM25 gene, partial cds.	EST AA175286	D
Spot03460	0.00262795	AK014969	4921525O09Rik	5.56161	5.5206	5.37945	5.59613	5.75387	5.9444	5.53264	5.47834	5.41766	5.54609	5.61838	5.68283	1.0294	1.04316	-1.03895	1.05131	1.14509	1.29898		1.03511	1.26273	1.75936	1.01354	1.15032	1.30365	AK014969	adult male testis cDNA, RIKEN full-length enriched library, clone:4921525O09, full insert sequence.	RIKEN cDNA 4921525O09 gene	D
Spot03476	3.7888e-11	AK008943	Sfrp1	6.76766	6.64171	6.72288	7.09208	7.42065	7.62911	6.80474	6.89714	6.77875	7.14058	7.37565	7.50981	-1.03777	-1.29103	-1.05746	-1.0497	1.04603	1.12671		1.38322	2.17918	2.47497	1.39911	1.61366	2.07728	AK008943	adult male stomach cDNA, RIKEN full-length enriched library, clone:2210415K03, full insert sequence.	secreted frizzled-related sequence protein 1	D
Spot03479	9.29518e-05	AK006266	1700023D08Rik	5.57533	5.44673	5.66459	5.65857	5.7844	5.73869	5.60838	5.57225	5.76087	5.51456	5.64786	5.55039	-1.03361	-1.13374	-1.10107	1.1549	1.14629	1.20719		1.08681	1.40168	1.07692	-1.09836	1.07855	-1.23427	AK006266	adult male testis cDNA, RIKEN full-length enriched library, clone:1700023D08, full insert sequence.	RIKEN cDNA 1700023D08 gene	D
Spot03491	0.00520271	AK004119	Sema3c	8.34854	8.20244	8.29152	8.03806	7.72823	7.82829	8.56137	8.17309	8.14609	8.00865	7.96383	7.92873	-1.23718	1.02979	1.15654	1.02984	-1.26568	-1.10567		-1.36408	-1.60675	-1.5892	-1.73798	-1.23276	-1.24278	AK004119	18 days embryo cDNA, RIKEN full-length enriched library, clone:1110036B02, full insert sequence.	sema domain, immunoglobulin domain (Ig), short basic domain, secreted, (semaphorin) 3C	C
Spot03495	0.00200802	AK005539	1600025M17Rik	5.92358	5.81336	5.95755	5.99704	6.16374	6.18015	5.88577	5.92509	6.05124	5.97456	6.11649	6.05307	1.03853	-1.11821	-1.09823	1.02274	1.04839	1.13551		1.07623	1.41961	1.24933	1.09285	1.21094	1.00183	AK005539	adult female placenta cDNA, RIKEN full-length enriched library, clone:1600025M17, full insert sequence.	RIKEN cDNA 1600025M17 gene	D
Spot03506	5.69576e-07	AK003305	Gpihbp1	8.68291	8.61139	8.7611	8.60919	8.11027	8.20724	8.80397	8.80758	8.76361	8.47892	8.36492	8.2095	-1.1287	-1.21676	-1.00251	1.13913	-1.29001	-1.00226		-1.0765	-1.65056	-1.73996	-1.3841	-1.55684	-1.74038	AK003305	18 days embryo cDNA, RIKEN full-length enriched library, clone:1110002J19, full insert sequence.	GPI-anchored HDL-binding protein 1	C
Spot03517	9.95141e-06	BC003945	Rnf123	8.38696	8.39435	8.36414	8.57827	8.63743	8.95872	8.36244	8.29158	8.24695	8.53892	8.67649	8.86494	1.02482	1.10823	1.12433	1.04013	-1.03983	1.09832		1.21084	1.27517	1.81228	1.19301	1.46947	1.85519	BC003945	Mus musculus, clone IMAGE:3487341, mRNA.	ring finger protein 123	D
Spot03518	0.0004339	AK014386	3526401B18Rik	6.71119	6.91739	6.98149	6.27403	6.24871	6.32317	6.81218	6.12955	6.46929	6.43988	5.97369	6.07585	-1.10626	2.19863	1.66895	-1.1804	1.31655	1.28058		-1.54831	-1.95166	-1.93154	-1.45106	-1.16866	-1.48206	AK014386	adult male brain cDNA, RIKEN full-length enriched library, clone:3526401B18, full insert sequence.	RIKEN cDNA 3526401B18 gene	C
Spot03551	2.70776e-07	AK009518	Tef	7.7992	7.59874	7.29696	7.3529	7.03108	7.07422	7.79593	7.57399	7.32352	7.74643	7.28699	6.76381	1.00327	1.02506	-1.02691	-1.48221	-1.29164	1.36399		-1.56252	-1.76413	-1.2495	-1.05075	-1.33241	-1.75017	AK009518	adult male tongue cDNA, RIKEN full-length enriched library, clone:2310028D20, full insert sequence.	thyrotroph embryonic factor	C
Spot03553	0.00205932	AK006606	1700034O15Rik	7.22701	7.09326	7.14475	7.28667	7.31703	7.46435	7.16275	7.1752	7.24627	7.18128	7.26908	7.3234	1.06636	-1.08539	-1.10685	1.11115	1.04912	1.15137		1.06148	1.25078	1.37658	1.0187	1.09842	1.08019	AK006606	adult male testis cDNA, RIKEN full-length enriched library, clone:1700034O15, full insert sequence.	RIKEN cDNA 1700034O15 gene	D
Spot03565	1.1442e-05	M27972	0	8.93057	8.81412	8.88348	8.82854	8.63265	8.57601	9.10663	9.08214	9.20075	9.02834	8.88811	8.65891	-1.19252	-1.30738	-1.37338	-1.22116	-1.29106	-1.08643		-1.10741	-1.19898	-1.35998	-1.08144	-1.21413	-1.71917	M27972	intracisternal A-particle (IAP) element.	0	C
Spot03569	0.00434416	AK005677	1700006H21Rik	6.1474	6.13318	6.20977	6.11836	6.2023	6.08941	6.28004	6.18225	6.28096	6.07402	6.17031	6.01466	-1.14184	-1.05029	-1.07378	1.04534	1.03251	1.07761		-1.02946	1.07156	-1.12791	-1.22878	-1.01202	-1.30513	AK005677	adult male testis cDNA, RIKEN full-length enriched library, clone:1700006H21, full insert sequence.	RIKEN cDNA 1700006H21 gene	C
Spot03583	0.000364608	AK002661	Gstk1	7.64887	7.67174	7.70251	7.58276	7.4369	7.39079	7.81261	7.73429	7.80096	7.56462	7.5444	7.36122	-1.1779	-1.06455	-1.10346	1.0183	-1.11349	1.03002		-1.06835	-1.2647	-1.36577	-1.28144	-1.20911	-1.55231	AK002661	adult male kidney cDNA, RIKEN full-length enriched library, clone:0610025I19, full insert sequence.	glutathione S-transferase kappa 1	C
Spot03592	0.00216787	AK020985	B230202K19Rik	6.64581	6.70682	6.7769	6.84016	6.94478	6.96339	6.76228	6.84466	6.93817	6.78054	6.98908	6.8111	-1.12352	-1.14779	-1.175	1.06144	-1.0453	1.16449		1.21452	1.26866	1.20501	1.01843	1.15538	-1.13549	AK020985	adult male corpora quadrigemina cDNA, RIKEN full-length enriched library, clone:B230202K19, full insert sequence.	RIKEN cDNA B230202K19 gene	D
Spot03605	3.27964e-09	M19689	0	9.83541	9.79544	9.77837	10.0279	10.1249	10.555	9.74014	9.89664	9.7095	9.93164	10.1595	10.4896	1.09995	-1.1065	1.0713	1.10103	-1.03523	1.06751		1.21225	1.3902	2.17406	1.21107	1.30066	2.18178	M19689	MHC class I H-2 (q-haplotype) classical transplantation antigen mRNA, 3' non-coding regions 1 and 2.	0	D
Spot03610	2.48657e-07	AK018581	9130001E16Rik	8.26029	8.12742	8.18372	8.39824	8.54101	8.8522	8.20216	8.23522	8.07392	8.40367	8.50494	8.76336	1.05984	-1.11383	1.11606	-1.00544	1.03673	1.0929		1.14793	1.51225	1.95126	1.22325	1.3096	1.99261	AK018581	adult male cecum cDNA, RIKEN full-length enriched library, clone:9130001E16, full insert sequence.	RIKEN cDNA 9130001E16 gene	D
Spot03623	2.09552e-05	AK012687	2810008D09Rik	7.74435	7.8122	7.73909	7.89059	8.05971	8.33893	7.74823	7.68107	7.65045	7.84725	7.89599	7.87636	-1.00389	1.14012	1.09268	1.04429	1.17788	1.58815		1.15748	1.28082	1.82183	1.10409	1.23977	1.25345	AK012687	10, 11 days embryo cDNA, RIKEN full-length enriched library, clone:2810008D09, full insert sequence.	RIKEN cDNA 2810008D09 gene	D
Spot03631	0.00448942	AK021385	E130112M24Rik	6.523	6.51874	6.44742	6.54224	6.67548	7.00779	6.5658	6.4253	6.47712	6.54201	6.63255	6.66051	-1.04373	1.09794	-1.03015	1.00024	1.04387	1.41521		1.01943	1.16969	1.75132	-1.02408	1.23029	1.20128	AK021385	0 day neonate eyeball cDNA, RIKEN full-length enriched library, clone:E130112M24, full insert sequence.	RIKEN cDNA E130112M24 gene	D
Spot03642	3.86508e-06	AK007083	1700095J07Rik	6.06094	5.92501	5.86585	6.14264	6.35475	6.58778	5.95967	5.91789	5.9347	5.98996	6.14693	6.28101	1.10658	1.00715	-1.07127	1.16495	1.23099	1.35903		1.08513	1.53685	2.05841	1.03076	1.25739	1.41385	AK007083	adult male testis cDNA, RIKEN full-length enriched library, clone:1700095J07, full insert sequence.	RIKEN cDNA 1700095J07 gene	D
Spot03645	0.000200673	BC002137	6330578E17Rik	6.11799	5.90059	6.00716	6.1212	6.34416	6.31403	5.96783	5.90618	6.01039	6.07645	6.11673	6.11154	1.16202	-1.00561	-1.00324	1.04577	1.25536	1.22444		1.00321	1.55826	1.35917	1.11473	1.23435	1.10645	BC002137	Mus musculus, Similar to CG13018 gene product, clone MGC:7247 IMAGE:3484305, mRNA, complete cds.	RIKEN cDNA 6330578E17 gene	D
Spot03664	6.17299e-08	AK018075	Prickle2	7.79185	7.67677	7.70487	7.53986	7.17409	7.28089	8.00448	7.83731	7.7951	7.54922	7.40998	7.25016	-1.23692	-1.17414	-1.09442	-1.0094	-1.26603	1.0312		-1.28659	-1.65314	-1.52803	-1.57659	-1.53315	-1.7245	AK018075	11 days embryo head cDNA, RIKEN full-length enriched library, clone:6230400G14, full insert sequence.	prickle-like 2 (Drosophila)	C
Spot03666	0.000497589	AK014194	Rhobtb1	6.48542	6.21355	6.44923	6.26905	6.14377	6.14164	6.54616	6.32353	6.37263	6.35106	6.25162	6.00987	-1.06263	-1.11625	1.07961	-1.08547	-1.11388	1.14085		-1.24156	-1.07228	-1.36015	-1.21544	-1.07456	-1.4373	AK014194	13 days embryo head cDNA, RIKEN full-length enriched library, clone:3110048G13, full insert sequence.	Rho-related BTB domain containing 1	C
Spot03682	0.000553108	AK009349	2310015A16Rik	6.04105	6.11898	6.30322	6.20605	6.23052	6.19311	6.21827	6.27204	6.40013	6.13418	6.27544	6.10251	-1.19389	-1.16539	-1.10176	1.07453	-1.04594	1.09484		1.1794	1.118	-1.1164	-1.08773	1.00341	-1.34665	AK009349	adult male tongue cDNA, RIKEN full-length enriched library, clone:2310015A16, full insert sequence.	RIKEN cDNA 2310015A16 gene	C
Spot03719	6.21362e-05	AK020454	9430032L10Rik	7.27412	7.27714	7.12304	7.34242	7.58084	7.90448	7.25628	7.23255	7.23916	7.37369	7.52619	7.64741	1.018	1.0456	-1.12313	-1.03176	1.05617	1.29314		1.07069	1.35486	2.18462	1.12458	1.3413	1.50418	AK020454	12 days embryo embryonic body between diaphragm region and neck cDNA, RIKEN full-length enriched library, clone:9430032L10, full insert sequence.	RIKEN cDNA 9430032L10 gene	D
Spot03728	1.5898e-08	X16219	0	10.0499	9.82121	9.75966	10.2486	10.493	10.6979	9.79728	9.99536	9.87386	10.1901	10.3906	10.5326	1.2874	-1.19023	-1.12097	1.06029	1.10777	1.17976		1.21982	1.95765	2.55539	1.4811	1.48475	1.93228	X16219	T14 class I MHC gene (exon 5).	0	D
Spot03751	5.26086e-11	AK007131	1700106O07Rik	5.87997	5.86416	5.98024	6.24134	6.49257	6.53027	5.99048	5.99751	6.01878	6.14672	6.43037	6.2665	-1.11684	-1.14265	-1.0393	1.09925	1.06417	1.30182		1.43529	1.87463	1.73331	1.1691	1.54167	1.2811	AK007131	adult male testis cDNA, RIKEN full-length enriched library, clone:1700106O07, full insert sequence.	RIKEN cDNA 1700106O07 gene	D
Spot03767	2.95861e-07	AK015664	4930500H12Rik	5.433	5.41227	5.52845	5.74417	6.17829	6.00614	5.53651	5.61266	5.62834	5.6269	5.98843	5.79756	-1.10906	-1.22188	-1.10505	1.12441	1.20908	1.23193		1.36502	2.15119	1.61235	1.0946	1.45612	1.18438	AK015664	adult male testis cDNA, RIKEN full-length enriched library, clone:4930500H12, full insert sequence.	RIKEN cDNA 4930500H12 gene	D
Spot03769	3.35248e-05	AK012884	6330416G13Rik	6.35114	6.30658	6.3996	6.54534	6.73648	6.7801	6.43125	6.43995	6.54074	6.48543	6.70205	6.64528	-1.0834	-1.14267	-1.15158	1.06173	1.03503	1.14433		1.21434	1.53709	1.46301	1.05568	1.29965	1.1102	AK012884	10, 11 days embryo cDNA, RIKEN full-length enriched library, clone:2810038M20, full insert sequence.	RIKEN cDNA 6330416G13 gene	D
Spot03773	5.05788e-11	BC010539	Adck1	7.14618	7.1836	7.18478	7.58881	7.90435	8.21041	7.15936	7.45158	7.40993	7.55019	7.93879	8.02184	-1.01327	-1.30732	-1.25251	1.03938	-1.03504	1.20753		1.55679	2.05596	2.78887	1.4782	1.62776	1.84396	BC010539	Mus musculus, RIKEN cDNA 2610005A10 gene, clone MGC:19303 IMAGE:4162365, mRNA, complete cds.	aarF domain containing kinase 1	D
Spot03801	0.000430838	NM_009466	Ugdh	8.33805	8.16519	8.20488	8.2335	8.37887	8.5601	8.2856	8.26271	8.20223	8.2749	8.34183	8.48356	1.05385	-1.10243	1.00266	-1.04227	1.03774	1.07954		-1.11021	1.23823	1.42648	-1.01075	1.08233	1.32489	NM_009466	UDP-glucose dehydrogenase (Ugdh), mRNA	UDP-glucose dehydrogenase	D
Spot03804	1.09589e-05	NM_018763	Chst2	7.07614	7.22334	6.98848	6.80593	6.51181	6.61948	6.79842	6.78146	6.78658	6.73323	6.51554	6.47554	1.32012	1.55564	1.22372	1.07542	-1.00374	1.15482		-1.31023	-2.03712	-1.44629	-1.06736	-1.30463	-1.36486	NM_018763	carbohydrate sulfotransferase 2 (Chst2), mRNA	carbohydrate sulfotransferase 2	C
Spot03813	1.18161e-12	NM_007817	Cyp2f2	10.3534	10.4611	10.2885	9.69164	9.04626	9.10457	10.2851	10.1993	10.299	9.78185	9.31107	9.23133	1.07063	1.29932	-1.01055	-1.09441	-1.30319	-1.13514		-1.93818	-4.11584	-3.2671	-1.65415	-2.43072	-2.90852	NM_007817	cytochrome P450, 2f2 (Cyp2f2), mRNA	cytochrome P450, family 2, subfamily f, polypeptide 2	C
Spot03824	1.31717e-09	NM_020583	Isg20	7.39543	7.36064	7.37025	7.6766	8.14366	8.21075	7.35673	7.3019	7.27997	7.60424	7.6625	7.73705	1.03945	1.0605	1.09448	1.07504	1.61795	1.60592		1.32469	2.18807	2.31753	1.28084	1.43419	1.57946	NM_020583	DnaQL protein (Dnaql), mRNA	interferon-stimulated protein	D
Spot03846	0.0017433	NM_009720	Atox1	8.68085	8.53948	8.59404	8.71617	8.77411	8.83073	8.66484	8.63809	8.64476	8.66731	8.80692	8.79415	1.01614	-1.10364	-1.05203	1.05007	-1.03335	1.03726		1.03595	1.26445	1.26705	1.00247	1.18391	1.16113	NM_009720	ATX1 (antioxidant protein 1) homolog 1 (yeast) (Atox1), mRNA	ATX1 (antioxidant protein 1) homolog 1 (yeast)	D
Spot03848	0.000444972	NM_008062	G6pdx	6.63575	6.58012	6.64314	6.79076	6.98727	6.9115	6.68591	6.71624	6.79212	6.79118	6.98284	6.87519	-1.05144	-1.14582	-1.16065	-1.00042	1.00443	1.03698		1.16767	1.50252	1.30781	1.11101	1.30552	1.08661	NM_008062	glucose-6-phosphate dehydrogenase X-linked (G6pdx), mRNA	glucose-6-phosphate dehydrogenase X-linked	D
Spot03851	1.68632e-08	NM_009420	Crisp2	8.70873	8.61364	8.64239	8.26213	8.12558	8.01216	8.86434	8.45555	8.64919	8.51341	8.14921	7.98116	-1.16837	1.17126	-1.00683	-1.28567	-1.02391	1.03149		-1.56299	-1.62915	-1.87804	-1.42039	-1.35845	-1.95041	NM_009420	testis specific gene 1 (Tpx1), mRNA	cysteine-rich secretory protein 2	C
Spot03859	1.74268e-08	NM_010000	Cyp2b9	8.51243	8.40531	8.50936	8.1862	8.11696	7.89481	8.47666	8.27194	8.54141	8.59684	7.95279	7.78064	1.03641	1.14267	-1.03257	-1.50777	1.17842	1.12093		-1.38573	-1.33422	-1.84883	1.12769	-1.37596	-2.13992	NM_010000	cytochrome P450, 2b9, phenobarbitol inducible, type a (Cyp2b9), mRNA	cytochrome P450, family 2, subfamily b, polypeptide 9	C
Spot03863	0.000152435	NM_016889	Insm1	6.65256	6.65154	6.68574	6.85334	6.98882	7.02923	6.746	6.80236	6.81847	6.86973	7.0024	6.86845	-1.09794	-1.16279	-1.14194	-1.01653	-1.01367	1.17442		1.22236	1.40113	1.40986	1.13172	1.22145	1.05126	NM_016889	insulinoma-associated 1 (Insm1), mRNA	insulinoma-associated 1	D
Spot03868	3.20608e-05	AF109314	Glrx1	6.69789	6.79344	6.81935	7.06165	7.38771	7.4756	6.98411	6.95932	6.96663	7.01295	7.28174	7.2445	-1.33139	-1.18043	-1.15868	1.04991	1.1118	1.25998		1.43874	1.81171	1.92755	1.02926	1.38046	1.32031	AF109314	glutaredoxin mRNA, complete cds	glutaredoxin 1 (thioltransferase)	D
Spot03887	0.00504881	NM_007498	Atf3	6.95346	6.94041	6.94583	6.8436	7.22911	7.38667	6.87243	7.02958	6.87334	6.88102	7.12914	7.18146	1.0844	-1.09326	1.07517	-1.03814	1.10514	1.22778		-1.11613	1.33469	1.55402	1.00863	1.10469	1.36086	NM_007498	activating transcription factor 3 (Atf3), mRNA	activating transcription factor 3	D
Spot03895	0.0014948	X68883	Otx1	5.79906	5.76202	5.85819	5.88273	6.17634	6.06103	5.82139	5.67747	5.73787	5.94394	5.99058	5.90819	-1.02258	1.08823	1.12786	-1.06312	1.20413	1.16514		1.08727	1.51334	1.22487	1.13038	1.36768	1.18568	X68883	Otx1 mRNA	orthodenticle homolog 1 (Drosophila)	D
Spot03897	1.69374e-08	NM_013874	Neud4	8.37643	8.2816	8.26065	8.51912	8.75862	8.91125	8.34134	8.41506	8.37664	8.51459	8.75941	8.95338	1.03571	-1.14277	-1.12299	1.00454	-1.00079	-1.04304		1.15338	1.61126	1.91669	1.18917	1.41108	1.78024	NM_013874	neuronal d4 domain family member (Neud4), mRNA	neuronal d4 domain family member	D
Spot03902	6.43574e-12	NM_016850	Irf7	5.93404	5.97241	5.97317	6.66973	7.34344	7.26293	5.93466	5.90481	5.97052	6.68106	6.80598	6.81154	-1.00062	1.06994	1.00266	-1.01139	1.71166	1.5705		2.08693	3.93941	3.63191	2.1094	2.46248	2.31874	NM_016850	interferon regulatory factor 7 (Irf7), mRNA	interferon regulatory factor 7	D
Spot03909	0.00376346	AF148511	Rbpms	7.45172	7.40832	7.33344	7.16535	7.05964	7.24533	7.5331	7.36064	7.43445	7.33916	7.12946	7.01499	-1.08478	1.04883	-1.10629	-1.18983	-1.07231	1.25902		-1.33157	-1.4172	-1.0921	-1.21402	-1.26009	-1.52113	AF148511	hermes mRNA, complete cds	RNA binding protein gene with multiple splicing	C
Spot03911	0.00406924	AF108462	Itgb4bp	7.38174	7.34312	7.2931	7.32211	7.53586	7.72606	7.45505	7.35891	7.37821	7.45077	7.46347	7.52327	-1.07607	-1.01591	-1.08884	-1.1373	1.07508	1.22482		-1.06144	1.21256	1.54182	-1.00429	1.11022	1.15611	AF108462	b4 integrin interactor homolog mRNA, complete cds	integrin beta 4 binding protein	D
Spot03919	1.15945e-05	AF204154	Lsm2	6.96414	6.89854	6.8655	7.05431	7.16837	7.2679	6.93436	6.98632	6.89558	6.99644	7.1361	7.18665	1.03022	-1.09175	-1.03054	1.05958	1.0328	1.08464		1.09436	1.30975	1.49541	1.06404	1.16158	1.33785	AF204154	strain BALB/c.J snRNP core protein SMX5b (SmX5b) mRNA, complete cds, alternatively spliced	LSM2 homolog, U6 small nuclear RNA associated (S. cerevisiae)	D
Spot03921	0.00136756	NM_010225	Foxf2	7.61038	7.64193	7.65706	7.49068	7.34811	7.43398	7.58797	7.65547	7.71472	7.5457	7.58375	7.31205	1.02267	-1.01363	-1.05936	-1.05656	-1.26573	1.12967		-1.12716	-1.34155	-1.24991	-1.04317	-1.07436	-1.49581	NM_010225	forkhead box F2 (Foxf2), mRNA	forkhead box F2	C
Spot03926	3.81297e-05	NM_009099	Trim30	6.86208	6.78859	6.79035	7.16718	7.7609	7.58682	7.12489	6.92951	7.04653	7.29561	7.46597	7.53216	-1.30058	-1.15133	-1.29198	-1.13704	1.34303	1.05618		1.35677	2.64404	2.21769	1.18616	1.70995	1.6252	NM_009099	regulatory protein, T lymphocyte 1 (Rpt1), mRNA	tripartite motif protein 30	D
Spot03930	0.00146864	NM_009822	Cbfa2t1h	6.14997	6.11997	6.23785	6.0826	5.97116	5.97453	6.24086	6.23958	6.24909	6.03721	6.01307	5.83401	-1.09515	-1.12706	-1.01131	1.04644	-1.04281	1.15087		-1.06968	-1.16045	-1.30124	-1.22587	-1.25421	-1.5145	NM_009822	CBFA2T1 identified gene homolog (human) (Cbfa2t1h), mRNA	CBFA2T1 identified gene homolog (human)	C
Spot03932	0.000240644	NM_011067	Per3	5.76829	5.64674	5.73724	5.73446	5.70851	5.58114	6.10267	5.82718	5.7546	5.97704	5.7783	5.44761	-1.39708	-1.19774	-1.01751	-1.27454	-1.07228	1.14285		-1.03441	1.06372	-1.16895	-1.13386	-1.05009	-1.35933	NM_011067	period homolog 3 (Drosophila) (Per3), mRNA	period homolog 3 (Drosophila)	C
Spot03941	5.70289e-11	U29496	Zfp82	5.66826	5.4898	5.70723	6.10381	6.53672	6.55654	5.7063	5.71671	5.70287	6.12178	6.32311	6.22834	-1.03877	-1.25472	1.00437	-1.01813	1.23814	1.38847		1.54581	2.84887	2.33803	1.5151	1.83382	1.69126	U29496	KRAB-zinc finger protein 62 (Zfp62) mRNA, partial cds	zinc finger protein 82	D
Spot03958	0.000369229	D87691	Etf1	6.83277	6.85275	6.95604	7.0601	7.24346	7.23717	6.95072	7.01141	7.03472	6.9982	7.17204	7.05444	-1.12519	-1.17194	-1.08185	1.06386	1.07403	1.20049		1.25524	1.47802	1.32462	1.04863	1.17425	1.01992	D87691	mRNA for eRF1, partial cds	eukaryotic translation termination factor 1	D
Spot03980	0.000198005	J00621	Ren2	6.10724	5.93057	6.0238	6.11908	6.41824	6.51993	6.02692	5.93264	5.85421	6.10105	6.24167	6.43456	1.08364	-1.00207	1.18482	1.01819	1.19312	1.08912		1.01191	1.62852	1.64234	1.07695	1.3621	1.78666	J00621	renin mRNA, complete cds	renin 2 tandem duplication of Ren1	D
Spot03981	0.000960822	NM_008611	Mmp8	7.17659	7.14184	7.21812	7.26491	7.5705	7.49503	7.17466	7.12197	7.14388	7.27471	7.58199	7.34442	1.00193	1.02007	1.07707	-1.00985	-1.01156	1.16254		1.09234	1.5352	1.31905	1.10523	1.58412	1.22207	NM_008611	matrix metalloproteinase 8 (Mmp8), mRNA	matrix metalloproteinase 8	D
Spot03988	1.33227e-15	NM_010742	Ly6d	6.07554	6.13695	6.1016	6.20124	6.39136	6.35383	6.76927	6.72516	6.69358	6.91375	6.98957	6.9464	-2.00117	-1.80075	-1.80757	-2.03911	-1.81887	-1.80863		1.13394	1.28969	1.2869	1.15544	1.30267	1.28766	NM_010742	lymphocyte antigen 6 complex, locus D (Ly6d), mRNA	lymphocyte antigen 6 complex, locus D	D
Spot03989	5.12479e-13	NM_008530	Ly6f	8.01233	8.02548	8.00557	8.35021	8.81783	9.09753	7.62421	7.67439	7.63684	8.16023	8.60971	8.84852	1.4742	1.42062	1.44589	1.20923	1.23135	1.28275		1.40198	2.20857	2.98011	1.70919	2.54804	3.35913	NM_008530	lymphocyte antigen 6 complex, locus F (Ly6f), mRNA	lymphocyte antigen 6 complex, locus F	D
Spot03999	0.000116542	NM_008094	Gba	6.99375	6.93166	6.93436	7.01265	7.21289	7.37187	7.03351	6.95606	6.94265	7.07118	7.13463	7.18091	-1.04057	-1.02469	-1.00832	-1.06027	1.08141	1.21041		1.01908	1.32475	1.54884	1.03838	1.1955	1.26905	NM_008094	acid beta glucosidase (Gba), mRNA	glucosidase, beta, acid	D
Spot04001	4.07096e-06	AF221095	Ndst3	5.80776	5.71315	5.71789	5.99244	6.26512	6.43268	5.76407	5.59991	5.71266	6.02391	6.0704	5.97461	1.04466	1.11991	1.00525	-1.03197	1.21497	1.58103		1.20283	1.73667	2.04375	1.29672	1.60079	1.29946	AF221095	heparan sulfate N-deacetylase/N-sulfotransferase 3 (Ndst3) mRNA, complete cds	N-deacetylase/N-sulfotransferase (heparan glucosaminyl) 3	D
Spot04008	0.000365486	X83590	Rpl5	9.97564	10.0265	10.0088	9.92494	9.80028	9.86782	10.065	9.97689	10.0999	9.94394	9.8466	9.82743	-1.0935	1.05083	-1.09537	-1.01918	-1.04741	1.04121		-1.052	-1.25382	-1.15137	-1.12872	-1.13916	-1.31315	X83590	mRNA for ribosomal protein L5, 3'end	ribosomal protein L5	C
Spot04015	0.000363475	NM_016866	Stk39	6.21347	6.03037	6.11398	6.33784	6.47409	6.45043	6.14754	6.10952	6.14839	6.29293	6.4356	6.25667	1.06815	-1.08237	-1.03501	1.04593	1.03924	1.21381		1.13244	1.55849	1.39998	1.15649	1.38553	1.11436	NM_016866	Ste-20 related kinase (Spak-pending), mRNA	serine/threonine kinase 39, STE20/SPS1 homolog (yeast)	D
Spot04025	5.88192e-08	NM_021281	Ctss	9.05915	8.80784	8.81205	9.4562	9.89389	10.127	9.15481	9.22264	9.12632	9.51552	9.6913	9.92329	-1.10038	-1.51407	-1.36926	-1.06112	1.22458	1.22591		1.48742	2.96256	3.72444	1.43435	1.59785	2.21879	NM_021281	cathepsin S (Ctss), mRNA	cathepsin S	D
Spot04026	6.13457e-06	NM_007601	Capn3	6.10868	5.97966	6.05162	6.24799	6.59996	6.67654	6.09447	6.19034	6.20043	6.26603	6.53847	6.40797	1.01431	-1.23451	-1.16045	-1.0182	1.06342	1.30808		1.14948	1.85948	1.8681	1.18715	1.41642	1.23065	NM_007601	calpain 3 (Capn3), mRNA	calpain 3	D
Spot04030	0.00350088	NM_011970	Psmb2	7.67068	7.65357	7.72187	7.7847	7.88687	8.12627	7.77174	7.74723	7.78957	7.86676	7.85125	7.87713	-1.10635	-1.09819	-1.07005	-1.08552	1.03626	1.28292		1.12078	1.26275	1.4984	1.09968	1.10961	1.0915	NM_011970	proteasome (prosome, macropain) subunit, beta type, 2 (Psmb2), mRNA	proteasome (prosome, macropain) subunit, beta type 2	D
Spot04040	1.50833e-05	NM_011343	Sec61g	7.8449	7.76781	7.86629	8.11106	8.16494	8.24764	7.83434	7.89434	7.85384	8.01188	8.14272	8.11315	1.01062	-1.13489	1.01252	1.10427	1.02247	1.14395		1.30495	1.48756	1.46426	1.19428	1.28195	1.29603	NM_011343	SEC61, gamma subunit (S. cerevisiae) (Sec61g), mRNA	SEC61, gamma subunit	D
Spot04054	0.00111524	NM_009293	Sts	8.22147	8.29621	8.24645	7.87098	7.70644	7.79454	8.23052	8.28036	8.15054	8.18346	7.84233	7.84106	-1.00909	1.01597	1.10066	-1.3668	-1.14555	-1.04762		-1.41976	-1.80356	-1.57132	-1.04819	-1.54965	-1.36273	NM_009293	steroid sulfatase (Sts), mRNA	steroid sulfatase	C
Spot04056	0.0010912	NM_008850	Pitpna	7.71083	7.80089	7.77523	7.81742	7.95819	8.06557	7.73347	7.70383	7.67754	7.91614	7.95839	8.03338	-1.0229	1.10193	1.10262	-1.10376	-1.0002	1.03271		1.11248	1.17034	1.33688	1.20042	1.28989	1.42738	NM_008850	phosphatidylinositol transfer protein (Pitpn), mRNA	phosphatidylinositol transfer protein, alpha	D
Spot04076	3.98756e-05	AF252856	Rabac1	8.89233	8.82013	8.77429	8.60167	8.42241	8.47117	8.77971	8.78759	8.84201	8.72243	8.49359	8.50981	1.11921	1.03308	-1.07007	-1.12835	-1.07378	-1.03939		-1.33732	-1.48843	-1.35407	-1.05896	-1.34177	-1.39404	AF252856	prenylated Rab acceptor (PRA) mRNA, complete cds	Rab acceptor 1 (prenylated)	C
Spot04079	3.4628e-08	NM_008042	Fprl1	6.7875	6.74427	6.72381	7.06543	7.51391	7.57339	7.00678	7.00416	6.76952	7.1123	7.44427	7.32895	-1.24517	-1.29679	-1.04678	-1.04798	1.07213	1.27692		1.32039	2.15899	2.33868	1.11129	1.55287	1.74966	NM_008042	formyl peptide receptor-like 1 (Fprl1), mRNA	formyl peptide receptor-like 1	D
Spot04082	0.000136437	NM_019398	Ear5	6.13427	6.09119	6.06936	6.37107	6.70042	6.89549	6.3312	6.38789	6.0129	6.40459	6.71474	6.56073	-1.21766	-1.34542	1.05809	-1.03409	-1.01442	1.39761		1.26719	1.83901	2.28446	1.07615	1.38658	1.7295	NM_019398	eosinophil-associated ribonuclease 5 (Ear5), mRNA	eosinophil-associated, ribonuclease A family, member 5	D
Spot04089	1.51775e-06	NM_011109	Pla2g2d	7.58295	7.61849	7.61293	7.78986	7.77827	8.06665	7.48789	7.44445	7.42482	7.4895	7.66124	7.68231	1.09972	1.1901	1.20696	1.35035	1.12415	1.46864		1.22988	1.17325	1.57416	1.00161	1.24208	1.29367	NM_011109	phospholipase A2, group IID (Pla2g2d), mRNA	phospholipase A2, group IID	D
Spot04090	1.84408e-13	NM_021718	Ms4a4b	5.91217	5.92753	5.97313	6.43797	7.15788	7.06501	5.85999	5.95578	5.85732	6.35545	6.80493	6.53581	1.05356	-1.02865	1.12279	1.08602	1.42326	1.69758		1.69181	3.42243	2.97987	1.64125	2.33766	1.9709	NM_021718	lymphocyte antigen 116 (Ly116), mRNA	membrane-spanning 4-domains, subfamily A, member 4B	D
Spot04091	3.17013e-12	NM_021524	Pbef1	6.54608	6.44841	6.48706	6.76307	7.23722	7.35165	6.70798	6.5294	6.50974	6.84274	7.00208	7.03547	-1.17575	-1.08436	-1.02294	-1.08293	1.26509	1.37188		1.24233	2.20077	2.37404	1.14426	1.60427	1.6917	NM_021524	pre-B-cell colony-enhancing factor (Pbef), mRNA	pre-B-cell colony-enhancing factor 1	D
Spot04093	6.02318e-12	NM_011260	Reg3g	6.77866	6.59335	6.76923	7.92925	8.08542	7.93122	7.61811	6.71266	6.86244	8.1545	8.35937	7.91616	-2.31509	-1.12672	-1.09769	-1.25264	-1.31515	1.01517		3.16004	4.44627	3.19627	1.70982	5.18986	2.86829	NM_011260	rat generating islet-derived, homolog 3 gamma (Reg3g), mRNA	regenerating islet-derived 3 gamma	D
Spot04094	0.0043746	NM_009581	Zp3r	5.52954	5.35141	5.55996	5.64414	5.70684	5.6333	5.60156	5.45683	5.54574	5.68127	5.78484	5.4692	-1.07468	-1.11117	1.01432	-1.03783	-1.08112	1.17833		1.12142	1.4268	1.07609	1.08297	1.38821	-1.07955	NM_009581	zona pellucida 3 receptor (Zp3r), mRNA	zona pellucida 3 receptor	D
Spot04095	0.000216522	NM_015766	Ebi3	6.77633	6.69374	6.71769	6.75264	7.01305	7.01485	6.77017	6.70742	6.83226	6.79289	6.93378	6.84447	1.00617	-1.01378	-1.12139	-1.04107	1.0825	1.18575		-1.02397	1.37618	1.34604	1.02298	1.25403	1.01229	NM_015766	Epstein-Barr virus induced gene 3 (Ebi3), mRNA	Epstein-Barr virus induced gene 3	D
Spot04099	0.000849096	NM_016771	Sult1d1	6.82287	6.73296	6.90854	6.71274	6.58034	6.48277	6.84383	6.83708	6.94182	6.78626	6.68602	6.57782	-1.02118	-1.10974	-1.03384	-1.07629	-1.11147	-1.09971		-1.11643	-1.16488	-1.53077	-1.05927	-1.16307	-1.43909	NM_016771	amine N-sulfotransferase (Sultn-pending), mRNA	sulfotransferase family 1D, member 1	C
Spot04105	7.41742e-08	NM_020574	Kcne3	6.17572	6.18013	6.26383	6.28797	6.42346	6.25074	5.95724	5.93618	5.8864	5.86478	5.94315	5.83724	1.24418	1.27628	1.45853	1.52683	1.61658	1.51209		1.1188	1.27549	-1.01318	-1.09687	1.00699	-1.05039	NM_020574	potassium voltage-gated channel, Isk-related subfamily, gene 3 (Kcne3), mRNA	potassium voltage-gated channel, Isk-related subfamily, gene 3	A
Spot04106	7.22279e-07	NM_011326	Scnn1g	8.07281	7.90492	7.86037	7.67581	7.72236	7.42082	7.94589	7.80614	7.91823	7.95271	7.5686	7.42628	1.13532	1.10383	-1.05957	-1.31903	1.16621	-1.00548		-1.48735	-1.20029	-1.55202	1.00685	-1.26813	-1.6355	NM_011326	sodium channel, nonvoltage-gated 1 gamma (Scnn1g), mRNA	sodium channel, nonvoltage-gated 1 gamma	C
Spot04125	1.2967e-05	NM_013489	Cd84	6.16149	6.03314	6.22141	6.37736	6.64413	6.81368	6.22188	6.27938	6.24941	6.33488	6.55667	6.62288	-1.06225	-1.27921	-1.0284	1.0434	1.0914	1.21022		1.24094	1.84226	1.80809	1.11963	1.31956	1.45276	NM_013489	CD84 antigen (Cd84), mRNA	CD84 antigen	D
Spot04126	0.000132381	AF232024	Ly6i	6.55415	6.51941	6.61545	6.73394	6.93669	7.00243	6.51577	6.6928	6.67355	6.59786	6.87071	6.81399	1.03912	-1.18932	-1.05982	1.14578	1.06821	1.20737		1.19697	1.51782	1.47253	1.08555	1.19472	1.15078	AF232024	Ly-6I.1 (Ly-6I) mRNA, complete cds, alternatively spliced	lymphocyte antigen 6 complex, locus I	D
Spot04127	0.000151451	AB026047	Ms4a11	7.29776	7.21379	7.28371	7.519	7.91611	7.85633	7.3709	7.47684	7.54452	7.4714	7.72848	7.65379	-1.07587	-1.30089	-1.29798	1.04875	1.20639	1.22452		1.24761	2.01842	1.77291	1.10573	1.28613	1.11546	AB026047	mRNA for MS4A11, complete cds	membrane-spanning 4-domains, subfamily A, member 11	D
Spot04128	1.83531e-12	NM_008599	Cxcl9	6.58165	6.37011	6.22874	7.39992	8.70651	8.91413	6.37709	7.02858	6.5518	7.31508	8.33827	8.29649	1.22699	-1.93184	-1.38134	1.08854	1.4452	1.85454		2.26657	10.344	14.6639	2.55485	3.70502	5.72416	NM_008599	small inducible cytokine B subfamily (Cys-X-Cys), member 9 (Scyb9), mRNA	chemokine (C-X-C motif) ligand 9	D
Spot04129	0.000195174	NM_019806	Vapb	6.95429	6.87287	7.03595	7.09398	7.40896	7.40784	7.03514	7.04908	7.1347	7.09805	7.33365	7.16226	-1.08421	-1.19269	-1.10379	-1.00408	1.07822	1.27836		1.14992	1.70931	1.45047	1.06493	1.32918	1.02795	NM_019806	VAMP-associated protein 33b (Vamp33b), mRNA	vesicle-associated membrane protein, associated protein B and C	D
Spot04130	0.00470418	NM_019661	0610042I15Rik	5.93441	5.73755	5.938	6.01753	6.26689	6.20967	6.12627	6.0315	6.0374	6.11835	6.25357	6.15363	-1.2115	-1.34173	-1.1045	-1.10609	1.01341	1.05764		1.08667	1.69782	1.31215	-1.00794	1.24865	1.12326	NM_019661	prenylated SNARE protein (Ykt6), mRNA	RIKEN cDNA 0610042I15 gene	D
Spot04133	1.20015e-13	NM_010739	Ly64	7.22299	7.1721	7.29956	7.67658	8.05089	8.30877	7.37922	7.49805	7.38324	7.57236	8.00722	8.09022	-1.16909	-1.38534	-1.08728	1.10984	1.04463	1.24428		1.57396	2.40797	2.74345	1.21306	1.66391	2.02785	NM_010739	lymphocyte antigen 64 (Ly64), mRNA	lymphocyte antigen 64	D
Spot04135	4.53574e-10	NM_011331	Ccl12	6.32027	6.35247	6.43429	6.74218	7.0875	7.06348	6.43067	6.54562	6.51887	6.6409	6.90449	6.80406	-1.11672	-1.21306	-1.08826	1.10658	1.20083	1.29618		1.52487	2.08554	1.87609	1.23396	1.43171	1.33001	NM_011331	small inducible cytokine A12 (Scya12), mRNA	chemokine (C-C motif) ligand 12	D
Spot04138	3.24185e-14	M64085	Serpina3g	6.27746	6.0385	5.9312	7.2801	8.41091	8.57144	6.2039	6.70506	6.1789	7.14354	8.0541	8.10774	1.07633	-1.94753	-1.28108	1.14632	1.42877	1.58994		2.72546	10.7232	14.0165	2.55905	3.8537	6.88152	M64085	spi2 proteinase inhibitor (spi2/eb1) mRNA, 3' end	serine (or cysteine) proteinase inhibitor, clade A, member 3G	D
Spot04139	1.77491e-12	K02782	C3	9.13486	8.88276	9.06133	10.0542	10.2613	10.3074	9.30548	9.37352	8.9686	9.97864	10.1876	10.1025	-1.18604	-1.63356	1.09716	1.07849	1.07649	1.22741		2.50762	3.96911	3.47653	1.96042	2.2571	3.10762	K02782	complement component C3 mRNA, alpha and beta subunits, complete cds	complement component 3	D
Spot04140	2.4602e-10	NM_007769	Dmbt1	5.85091	5.74678	5.809	6.3521	6.69111	6.75764	5.81435	5.90787	5.89767	6.16528	6.53161	6.42677	1.03723	-1.1748	-1.09272	1.20542	1.17293	1.39218		1.6507	2.5711	2.58222	1.42038	1.86588	1.69741	NM_007769	crp-ductin (Crpd), mRNA	deleted in malignant brain tumors 1	D
Spot04143	0.000934095	NM_011701	Vim	9.49082	9.57005	9.5098	9.46268	9.2149	9.4961	9.70137	9.56713	9.54322	9.66412	9.34995	9.52842	-1.23436	1.00292	-1.03399	-1.22317	-1.14459	-1.03285		-1.02854	-1.42638	-1.01379	-1.03795	-1.24257	-1.01491	NM_011701	vimentin (Vim), mRNA	vimentin	C
Spot04153	3.80403e-06	NM_018819	Brp44l	8.04493	7.95411	8.01458	7.88046	7.88323	8.01206	8.44912	8.19244	8.29801	8.38603	8.14748	8.35538	-1.4981	-1.26913	-1.32769	-1.65793	-1.30246	-1.40962		-1.17876	-1.07345	-1.00252	-1.06512	-1.04599	1.05904	NM_018819	brain protein 44-like protein (Brp44l), mRNA	brain protein 44-like	B
Spot04164	0.00388866	NM_008287	Hrsp12	6.97912	6.90174	6.86648	6.59563	6.70235	6.63742	6.81128	6.64685	6.84188	6.72084	6.56375	6.62031	1.18275	1.29032	1.0249	-1.13338	1.14867	1.01726		-1.4674	-1.22065	-1.25742	-1.09466	-1.08665	-1.24804	NM_008287	heat-responsive protein 12 (Hrsp12), mRNA	heat-responsive protein 12	C
Spot04165	1.71688e-06	AF067774	Bcl3	6.84899	6.80331	6.72513	6.91293	7.32211	7.40806	6.65814	6.746	6.77387	6.97187	7.29186	7.24511	1.21028	1.05899	-1.04994	-1.06071	1.03071	1.17698		1.06602	1.68	1.97967	1.36852	1.72609	1.60199	AF067774	BCL3 (Bcl3) mRNA, complete cds	B-cell leukemia/lymphoma 3	D
Spot04178	2.51799e-13	NM_008842	Pim1	6.36809	6.27494	6.34509	6.74516	7.39845	7.32513	6.21212	6.27564	6.20785	6.67153	6.82869	6.84264	1.16878	-1.00069	1.1471	1.07641	1.76785	1.62011		1.45801	3.07563	2.66457	1.58314	1.73855	1.88663	NM_008842	proviral integration site 1 (Pim1), mRNA	proviral integration site 1	D
Spot04186	2.35191e-08	J02644	0	7.64056	7.64437	7.63658	7.81747	8.04319	8.13511	7.42705	7.49218	7.47862	7.74911	8.00821	7.97617	1.23802	1.16438	1.17113	1.07075	1.0356	1.17227		1.19352	1.49006	1.64629	1.37997	1.67536	1.64469	J02644	type I epidermal keratin mRNA, 3'end	0	D
Spot04193	1.95646e-08	NM_016921	Tcirg1	5.78862	5.73871	5.79907	6.02773	6.44451	6.28011	5.85445	5.80491	5.81755	6.02232	6.27261	6.16619	-1.06804	-1.06844	-1.01865	1.00543	1.18756	1.12066		1.27012	2.02547	1.61776	1.18278	1.59632	1.41715	NM_016921	ATPase, H+ transporting, lysosomal I (Atp6i), mRNA	T-cell, immune regulator 1	D
Spot04195	0.000357596	NM_019675	Stmn4	6.17088	6.09904	6.17806	6.28045	6.43688	6.35608	6.18395	6.2147	6.25598	6.22286	6.33123	6.18326	-1.01316	-1.12261	-1.08104	1.05929	1.11144	1.18865		1.1158	1.40192	1.19484	1.03967	1.12359	-1.07543	NM_019675	stathmin-like-protein RB3 (Rb3), mRNA	stathmin-like 4	D
Spot04202	2.45868e-08	X03533	Lck	6.55282	6.5087	6.67318	6.89519	7.02785	7.30563	6.59135	6.70157	6.65222	6.79151	7.05572	7.12148	-1.03929	-1.21273	1.02118	1.10925	-1.02826	1.20219		1.40828	1.6806	1.88221	1.22159	1.42496	1.59882	X03533	mRNA for tyrosine protein kinase p56-tck	lymphocyte protein tyrosine kinase	D
Spot04206	7.25331e-12	NM_011960	Parg	7.70219	7.52958	7.73289	8.0779	8.33996	8.55868	7.75371	7.80832	7.73303	7.92038	8.2958	8.42669	-1.05287	-1.32147	-1.00015	1.1706	1.04515	1.14109		1.45602	2.24877	2.28368	1.18136	1.62821	2.00102	NM_011960	poly (ADP-ribose) glycohydrolase (Parg), mRNA	poly (ADP-ribose) glycohydrolase	D
Spot04207	2.34319e-11	NM_008330	Ifi47	6.98764	6.90075	6.91391	7.79827	8.42681	8.33082	7.02649	7.09602	7.08527	7.58067	8.09744	7.96989	-1.03961	-1.21564	-1.18691	1.24309	1.39009	1.43466		2.24932	4.60004	4.12435	1.74052	2.72216	2.42207	NM_008330	interferon gamma inducible protein, 47 kDa (Ifi47), mRNA	interferon gamma inducible protein 47	D
Spot04209	0.00156334	AF182213	Mtap1a	5.52494	5.46031	5.50333	5.59279	5.91508	5.9366	5.54019	5.65118	5.60664	5.79934	5.74131	5.78465	-1.01536	-1.21029	-1.10884	-1.22943	1.18979	1.1641		1.0702	1.57581	1.5423	1.29583	1.09432	1.19483	AF182213	microtubule-associated protein MAP1A (Mtap1) mRNA, alternative splice product, partial cds	microtubule-associated protein 1 A	D
Spot04212	0.00164025	NM_007779	Csf1r	7.07826	6.95805	7.04506	7.20829	7.36869	7.36364	7.09006	7.04088	7.20154	7.15467	7.31865	7.23126	-1.01187	-1.08636	-1.16938	1.05508	1.05132	1.14154		1.13887	1.50779	1.37516	1.06675	1.32018	1.03017	NM_007779	colony stimulating factor 1 receptor (Csf1r), mRNA	colony stimulating factor 1 receptor	D
Spot04221	0.00198191	NM_008661	0	7.45613	7.35981	7.56984	7.27775	7.26441	7.25649	7.33987	7.40483	7.47609	7.25161	7.26875	7.13542	1.12329	-1.04605	1.09829	1.02648	-1.00435	1.1287		-1.19529	-1.10009	-1.368	-1.09227	-1.14577	-1.40588	NM_008661	myosin Vb (Myo5b), mRNA	0	C
Spot04223	0.000605381	NM_007671	Cdkn2c	7.4138	7.54371	7.62106	7.41884	7.16103	7.2935	7.53459	7.58487	7.56265	7.33164	7.37909	7.28348	-1.12838	-1.04202	1.06015	1.09111	-1.24367	1.01006		1.00505	-1.46621	-1.38758	-1.225	-1.22848	-1.32203	NM_007671	cyclin-dependent kinase inhibitor 2C (p18, inhibits CDK4) (Cdkn2c), mRNA	cyclin-dependent kinase inhibitor 2C (p18, inhibits CDK4)	C
Spot04226	6.04896e-05	L29479	Plk4	5.67038	5.674	5.80871	5.84901	6.12899	6.01573	5.82918	5.88227	5.7741	5.82645	6.04225	5.98157	-1.1721	-1.23155	1.03522	1.02281	1.09062	1.03475		1.19557	1.57617	1.23001	-1.00273	1.17348	1.23056	L29479	serine/threonine kinase (sak-a) mRNA, complete cds	polo-like kinase 4 (Drosophila)	D
Spot04228	6.25818e-08	NM_010892	Nek2	5.84987	5.81284	5.92846	5.99699	6.32946	6.43328	6.0414	6.07135	6.02417	6.06749	6.27837	6.29154	-1.2111	-1.295	-1.10044	-1.07304	1.05241	1.15228		1.1585	1.67635	1.6567	1.02644	1.23001	1.30652	NM_010892	NIMA (never in mitosis gene a)-related expressed kinase 2 (Nek2), mRNA	NIMA (never in mitosis gene a)-related expressed kinase 2	D
Spot04241	7.93193e-06	NM_019815	Cldn18	9.55105	9.65438	9.5499	9.10992	8.83601	9.02049	9.44788	9.27537	9.49916	9.40906	8.69601	9.00533	1.10868	1.46084	1.05205	-1.34869	1.15027	1.01528		-1.55446	-2.26681	-1.69793	-1.03959	-1.7849	-1.63859	NM_019815	Claudin-18 (LOC56492), mRNA	claudin 18	C
Spot04255	0.000954772	AF144133	Nisch	8.52509	8.36852	8.37757	8.1687	8.0778	8.18103	8.46625	8.40029	8.38498	8.28277	8.22496	8.06089	1.06061	-1.03228	-1.00744	-1.12084	-1.15854	1.12765		-1.42817	-1.33739	-1.21719	-1.20138	-1.19164	-1.38277	AF144133	imidazoline receptor I-1-like protein mRNA, partial cds	nischarin	C
Spot04261	9.3541e-10	L04694	Ccl7	6.15711	6.13473	6.12641	6.73324	7.63051	7.6758	6.19757	6.17935	6.09745	6.81001	7.42036	7.07075	-1.04129	-1.04563	1.02939	-1.0798	1.23386	1.83133		1.77915	4.46283	4.70858	1.84493	3.45912	2.64668	L04694	cytokine (fic) mRNA, complete cds	chemokine (C-C motif) ligand 7	D
Spot04268	3.61861e-07	NM_018871	Ywhag	6.44016	6.47726	6.42083	6.5162	6.93484	6.88904	6.44315	6.30743	6.41088	6.64989	6.77326	6.60034	-1.00299	1.1851	1.01	-1.14303	1.17537	1.3347		1.07901	1.58024	1.59714	1.22967	1.59333	1.20859	NM_018871	3-monooxgenase/tryptophan 5-monooxgenase activation protein, gamma polypeptide (Ywhag), mRNA	3-monooxygenase/tryptophan 5-monooxygenase activation protein, gamma polypeptide	D
Spot04269	4.81914e-09	NM_008885	Pmp22	8.31906	8.29577	8.24893	7.80047	7.69539	7.56239	8.33708	7.96479	8.27872	7.99904	7.5388	7.61959	-1.01818	1.39234	-1.03024	-1.21965	1.16951	-1.05887		-1.67965	-1.82281	-1.98683	-1.4022	-1.53109	-1.9331	NM_008885	peripheral myelin protein, 22 kDa (Pmp22), mRNA	peripheral myelin protein	C
Spot04270	0.00261039	NM_020014	Gfra4	6.97231	6.99342	7.01629	6.83952	6.79179	6.82512	7.04075	6.96675	7.029	6.83221	6.85228	6.72244	-1.07083	1.02703	-1.01279	1.00733	-1.06236	1.10814		-1.14201	-1.2234	-1.21067	-1.23187	-1.12128	-1.35874	NM_020014	glial cell line derived neurotrophic factor family receptor alpha 4 (Gfra4), mRNA	glial cell line derived neurotrophic factor family receptor alpha 4	C
Spot04273	0.00304199	NM_008812	Padi2	5.77835	5.67421	5.83327	5.87609	5.9987	5.98549	5.74924	5.80852	5.71583	5.83593	5.95901	5.86747	1.02954	-1.14375	1.12462	1.04098	1.04049	1.12526		1.10268	1.38333	1.16442	1.09056	1.1624	1.16375	NM_008812	peptidyl arginine deiminase, type II (Pdi2), mRNA	peptidyl arginine deiminase, type II	D
Spot04282	4.54165e-10	NM_021439	Chst11	7.54857	7.49957	7.44613	7.21334	7.16089	7.00591	7.56247	7.41684	7.50076	7.32073	7.14737	7.00353	-1.014	1.08625	-1.05616	-1.11336	1.01361	1.00238		-1.39826	-1.4031	-1.55304	-1.27347	-1.30927	-1.64416	NM_021439	chondroitin 4-sulfotransferase (C4st-pending), mRNA	carbohydrate sulfotransferase 11	C
Spot04309	1.94851e-07	NM_011216	Ptpro	6.12032	6.0524	6.2146	6.44021	6.73411	6.7071	6.21244	6.26462	6.3266	6.35352	6.54072	6.4674	-1.0965	-1.23642	-1.11851	1.09055	1.21335	1.27087		1.37697	1.97724	1.6364	1.15152	1.31798	1.1512	NM_011216	protein tyrosine phosphatase, receptor type, O (Ptpro), mRNA	protein tyrosine phosphatase, receptor type, O	D
Spot04311	0.00527726	NM_008191	Guca2b	6.28419	6.1405	6.39016	6.41477	6.52158	6.48924	6.36743	6.41489	6.41788	6.36682	6.51546	6.44546	-1.0868	-1.31572	-1.02811	1.04912	1.00615	1.04475		1.13949	1.46387	1.10416	-1.00061	1.1058	1.02797	NM_008191	guanylate cyclase activator 2b (retina) (Guca2b), mRNA	guanylate cyclase activator 2b (retina)	D
Spot04321	1.01397e-08	NM_011662	Tyrobp	8.0222	7.9039	7.94119	8.16139	8.49426	8.80259	7.8858	7.85935	7.9325	8.22238	8.35491	8.63565	1.14614	1.04555	1.00873	-1.06289	1.14953	1.18168		1.14934	1.80464	2.36647	1.40014	1.64141	2.0201	NM_011662	TYRO protein tyrosine kinase binding protein (Tyrobp), mRNA	TYRO protein tyrosine kinase binding protein	D
Spot04324	0.00145549	AF195940	Rtn3	8.46147	8.5728	8.53342	8.2425	8.21715	8.3571	8.52281	8.48915	8.53123	8.52129	8.28427	8.31428	-1.06326	1.08726	1.00219	-1.32152	-1.06941	1.04375		-1.24479	-1.42711	-1.19282	-1.00152	-1.22738	-1.24228	AF195940	reticulon 3 (Rtn3) mRNA, complete cds	reticulon 3	C
Spot04351	2.23696e-08	NM_013712	Itgb1bp2	7.83364	7.792	7.73531	7.46321	7.25017	7.12404	7.9722	7.63627	7.76724	7.58676	7.22756	7.19891	-1.14863	1.16851	-1.03244	-1.13151	1.02287	-1.07774		-1.44835	-1.71915	-1.84277	-1.47026	-1.50487	-1.76532	NM_013712	integrin beta 1 binding protein 2 (Itgb1bp2), mRNA	integrin beta 1 binding protein 2	C
Spot04352	0.00450692	NM_007884	Dspg3	7.22005	7.2697	7.26782	7.02204	7.01252	6.96643	7.44269	7.21978	7.23839	7.04667	6.89655	6.88236	-1.24937	1.05118	1.02987	-1.02494	1.12296	1.08771		-1.21897	-1.29328	-1.35173	-1.48589	-1.38159	-1.42765	NM_007884	dermatan sulphate proteoglycan 3 (Dspg3), mRNA	dermatan sulphate proteoglycan 3	C
Spot04353	1.96821e-08	NM_018770	Igsf4a	7.76335	7.72418	7.6401	7.2624	7.23711	7.21586	7.93787	7.64676	7.66517	7.46448	7.12515	7.25696	-1.19068	1.08049	-1.02539	-1.22394	1.11847	-1.04195		-1.65028	-1.62755	-1.52842	-1.60544	-1.68475	-1.50413	NM_018770	immunosuperfamily protein Bl2 (Bl2-pending), mRNA	immunoglobulin superfamily, member 4A	C
Spot04367	0.00371439	K02109	Fabp4	7.90053	7.86933	8.02093	7.97594	7.8894	7.76813	8.31386	7.94034	8.23193	8.14338	8.14354	7.75362	-1.51184	-1.0736	-1.23492	-1.18227	-1.28935	1.01461		1.07832	1.02028	-1.28763	-1.18588	1.22531	-1.61334	K02109	3T3-L1 lipid binding protein mRNA, complete cds	fatty acid binding protein 4, adipocyte	C
Spot04374	0.00256017	NM_009511	Vipr2	5.90391	5.84752	5.9546	5.81709	5.75223	5.63395	5.74675	5.82309	5.77042	5.65725	5.73051	5.56428	1.17018	1.02474	1.20224	1.17332	1.02195	1.07215		-1.0907	-1.09999	-1.37803	-1.09363	-1.09699	-1.22891	NM_009511	vasoactive intestinal peptide receptor 2 (Vipr2), mRNA	vasoactive intestinal peptide receptor 2	C
Spot04379	3.74612e-05	NM_010698	Ldb2	7.87686	7.80308	7.85938	7.74651	7.44075	7.5123	7.89715	7.81338	7.99696	7.74903	7.69733	7.41288	-1.02049	-1.01036	-1.1475	-1.00252	-1.2925	1.10454		-1.13922	-1.43666	-1.41493	-1.15965	-1.12305	-1.79335	NM_010698	LIM domin binding 3 (Ldb3), mRNA	LIM domain binding 2	C
Spot04388	1.68888e-09	U58108	Neb	5.78925	5.67275	5.87162	6.24864	6.42606	6.39087	5.81284	5.82843	5.87627	6.0989	6.44464	6.21545	-1.02387	-1.16846	-1.00466	1.16153	-1.01875	1.19175		1.58311	2.12403	1.68077	1.33117	1.85189	1.4038	U58108	nebulin mRNA, partial cds	nebulin	D
Spot04389	0.00370118	NM_016872	Vamp5	7.89756	7.77322	7.85197	7.74195	7.66911	7.6994	7.86795	7.87562	7.89535	7.81402	7.75105	7.58464	1.03006	-1.10783	-1.04434	-1.07473	-1.08539	1.12161		-1.16838	-1.10972	-1.16483	-1.05541	-1.13265	-1.3644	NM_016872	vesicle-associated membrane protein 5 (Vamp5), mRNA	vesicle-associated membrane protein 5	C
Spot04390	1.40894e-05	NM_009125	Sca2	7.50609	7.46171	7.53759	7.60592	8.04204	7.90205	7.44337	7.55273	7.57726	7.53728	7.93837	7.75277	1.06473	-1.0953	-1.04047	1.07104	1.10924	1.161		1.10498	1.78663	1.43973	1.09846	1.47055	1.19185	NM_009125	spinocerebellar ataxia 2 homolog (human) (Sca2), mRNA	spinocerebellar ataxia 2 homolog (human)	D
Spot04395	0.00156539	NM_021881	Qk	8.09202	8.04511	8.07084	7.91622	7.88043	7.90298	8.09771	8.00466	8.12664	8.01889	7.85192	7.63306	-1.0057	1.04128	-1.05738	-1.10812	1.02893	1.30986		-1.1922	-1.17902	-1.18276	-1.08201	-1.16503	-1.63816	NM_021881	quaking (qk), mRNA	quaking	C
Spot04409	0.000966487	AF102516	Olfr42	6.30461	6.41422	6.56086	6.57518	6.69064	6.68218	6.43983	6.52139	6.62956	6.52124	6.64763	6.57787	-1.14479	-1.11313	-1.07111	1.05542	1.04394	1.10995		1.3107	1.31841	1.12899	1.08481	1.13456	-1.05305	AF102516	olfactory receptor A3 mRNA, partial cds	olfactory receptor 42	D
Spot04461	9.27531e-11	NM_020044	0	5.99179	5.91795	6.01511	6.23476	6.46154	6.47358	5.97979	6.0753	6.02391	6.15934	6.32771	6.37138	1.01207	-1.17041	-1.00884	1.07833	1.14319	1.10761		1.27503	1.72218	1.58165	1.19668	1.28713	1.41548	NM_020044	Williams-Beuren syndrome chromosome region 5 homolog (human) (Wbscr5), mRNA	0	D
Spot04462	1.44772e-07	X66903	2410043F08Rik	6.21	6.15309	6.24825	6.46854	6.68147	6.65269	6.32416	6.24702	6.19552	6.44032	6.5209	6.39302	-1.12093	-1.09849	1.05415	1.02862	1.17418	1.29649		1.29503	1.69619	1.49846	1.12317	1.31506	1.21836	X66903	En-2/lacZ junction mRNA (Gt10)	RIKEN cDNA 2410043F08 gene	D
Spot04464	0.000354501	X56029	Rnu3a	5.7113	5.70488	5.68896	5.77586	5.815	6.25669	5.57792	5.82563	5.78577	5.75444	6.05306	6.21135	1.14268	-1.12834	-1.10165	1.02164	-1.26878	1.04638		1.06668	1.11641	1.76425	1.19306	1.25536	1.53048	X56029	U3A small nuclear RNA variant sequence	U3A small nuclear RNA	D
Spot04465	2.65965e-09	AF301017	Cxcl16	7.01975	6.89517	6.80916	7.2382	7.63262	7.60946	6.95015	6.97249	6.88904	7.40418	7.32659	7.47142	1.07208	-1.08039	-1.08316	-1.18054	1.35802	1.14802		1.24415	2.0906	2.2262	1.57464	1.4249	1.79029	AF301017	strain C57BL/6 transmembrane chemokine CXCL16 mRNA, complete cds	chemokine (C-X-C motif) ligand 16	D
Spot04469	0.000627382	AF092039	Sra1	6.94222	6.9056	6.88123	7.0792	7.23838	7.28736	6.97019	6.8572	6.95365	7.09174	7.09802	7.08797	-1.02837	1.04959	-1.07511	-1.01261	1.1507	1.22066		1.14681	1.39484	1.501	1.12924	1.27229	1.14376	AF092039	steroid receptor RNA activator mRNA, complete sequence	steroid receptor RNA activator 1	D
Spot04480	0.00560964	AK010056	Pof1b	5.973	5.86218	6.12364	5.75828	5.85443	5.66951	6.05575	5.78931	6.05972	5.85405	5.68826	5.62145	-1.08627	1.07559	1.06601	-1.10051	1.18078	1.04923		-1.23951	-1.00778	-1.57481	-1.22348	-1.10633	-1.55002	AK010056	adult male tongue cDNA, RIKEN full-length enriched library, clone:2310066B14, full insert sequence.	premature ovarian failure 1B	C
Spot04492	0.000159304	X70398	D0H4S114	7.13634	7.18504	7.23457	7.00262	6.84308	6.80751	7.4661	7.28381	7.31734	6.95311	6.93426	6.91394	-1.39064	-1.10381	-1.08628	1.05076	-1.09546	-1.11229		-1.14307	-1.4077	-1.53275	-1.67027	-1.41843	-1.49691	X70398	P311 mRNA.	DNA segment, human D4S114	C
Spot04518	0.00381601	M92390	0	6.58186	6.60936	6.7185	6.69328	7.01455	6.45441	6.49114	6.38349	6.25909	6.48986	5.92681	6.18451	1.09496	1.25341	1.58313	1.22558	2.96756	1.30984		1.11787	1.49958	-1.30224	-1.00128	-1.57884	-1.07743	M92390	Ig gamma chain mRNA, V-D-J region from hybridoma MOR8.2.1, partial cds.	0	A
Spot04530	0.00117977	D29922	0	5.90565	5.92674	6.30162	5.87279	6.16999	5.82595	5.63481	5.43997	5.57169	5.51089	5.55999	5.48605	1.31106	1.62705	2.07494	1.43605	1.84042	1.40481		-1.03341	1.27538	-1.60909	-1.13192	1.12752	-1.08941	D29922	mRNA for heavy chain of anti-transition state analogue antibody 3A7, V region.	0	A
Spot04544	0.00562814	D14174	0	5.75873	5.87331	5.94143	5.87225	5.87447	5.82166	6.40255	6.47391	6.51668	6.09069	6.2756	6.17865	-1.90373	-1.82321	-1.77757	-1.24414	-1.49351	-1.42902		1.12021	1.00116	-1.12724	-1.36596	-1.21935	-1.40218	D14174	mRNA for immunoglobulin heavy chain variable region (anti-CD8 monoclonal antibody), partial sequence.	0	B
Spot04552	0.000547525	AK020209	8030455M16Rik	7.27064	7.20689	7.25435	6.87636	6.8174	6.68852	7.24999	7.22724	7.33893	6.89376	6.91944	6.94169	1.02086	-1.02057	-1.08826	-1.01755	-1.10743	-1.28811		-1.4833	-1.47623	-1.76092	-1.42794	-1.36044	-1.48772	AK020209	15 days embryo male testis cDNA, RIKEN full-length enriched library, clone:8030455M16, full insert sequence.	RIKEN cDNA 8030455M16 gene	C
Spot04574	3.0116e-07	M14506	0	6.0245	6.19621	6.28	6.16415	6.24699	6.25286	6.58511	6.77548	6.75249	6.58967	6.46445	6.52823	-1.75173	-1.78474	-1.60399	-1.53039	-1.24292	-1.31701		1.14987	1.05209	-1.02751	1.00458	-1.36484	-1.2514	M14506	T-cell receptor active alpha-chain mRNA from hybridoma T-s 34S-281.	0	B
Spot04577	0.000291135	L41808	0	5.24718	5.43377	5.30764	5.28981	5.37329	5.33795	6.13071	6.24183	6.40014	5.7753	6.08289	5.91678	-2.41942	-2.24356	-2.98173	-1.62498	-2.03318	-1.78394		1.04355	-1.06235	1.03078	-1.42676	-1.17227	-1.62152	L41808	Ig heavy chain variable region mRNA, partial cds.	0	B
Spot04597	4.46633e-08	NM_011940	Ifi202b	6.10378	5.85742	5.71299	6.48262	7.39116	7.14164	5.75438	5.54588	5.7174	6.60122	6.74068	6.82632	1.41822	1.36553	-1.00443	-1.12591	1.91646	1.3707		1.46059	4.63549	4.17307	2.33226	3.30292	3.03107	NM_011940	interferon activated gene 202B (Ifi202b), mRNA.	interferon activated gene 202B	D
Spot04615	0.0011188	M33395	0	7.51232	8.04543	8.11496	7.82061	7.91909	7.68839	7.87803	7.65584	7.47681	7.80256	7.12867	7.76779	-1.44153	1.47638	1.89298	1.01822	2.20433	-1.08264		1.36109	-1.13467	-1.53199	-1.07839	-1.69414	1.33775	M33395	Ig germline H-chain gene V-region, Id+ hybridoma 23-10E7, partial cds.	0	A
Spot04633	0.00026375	L16822	0	6.26733	6.37077	6.75486	6.45049	6.89424	6.55411	5.95775	6.12149	5.81551	6.0003	5.82808	5.51194	1.36285	1.2831	2.55831	1.56861	2.90422	2.83537		1.20101	1.68788	-1.22231	1.04347	-1.34099	-1.35468	L16822	Ig rearranged H-chain gene V11-DQ52-N-J4 region.	0	A
Spot04634	0.000100368	X66648	0	6.29153	6.48476	6.63929	6.4237	6.82341	6.61776	6.19013	6.1716	6.05436	6.16192	6.23207	6.129	1.10673	1.36774	1.79485	1.29925	1.8064	1.63029		1.1413	1.40305	-1.02176	-1.02861	1.06234	1.07749	X66648	rearranged mRNA for immunoglobulin heavy chain (V region).	0	A
Spot04647	4.14955e-11	NM_008147	Gp49a	5.60153	5.50275	5.56937	6.10872	6.80674	6.59141	5.61166	5.56754	5.52944	6.10241	6.34678	6.36763	-1.01018	-1.06694	1.04074	1.00633	1.58401	1.2508		1.66063	3.68396	2.77886	1.63355	2.1798	2.31217	NM_008147	glycoprotein 49 A (Gp49a), mRNA.	glycoprotein 49 A	D
Spot04650	0.0017479	AJ001950	0	7.82896	8.47229	8.38775	8.26144	8.11331	8.02649	7.91993	8.28394	8.11417	7.96235	7.57557	8.01023	-1.09524	1.20725	1.31466	1.34863	1.71214	1.01639		1.54107	-1.43187	-1.43514	1.04333	-2.03068	-1.10953	AJ001950	immunoglobulin light chain, variable region.	0	A
Spot04665	4.71626e-10	NM_030691	Igsf6	6.1003	6.06431	6.22258	6.60342	7.14616	7.07476	6.11521	6.19759	6.28875	6.47294	6.80595	6.741	-1.01502	-1.14257	-1.06841	1.13937	1.40524	1.39621		1.65386	2.95014	2.34475	1.43008	1.83743	1.57184	NM_030691	immunoglobulin superfamily, member 6 (Igsf6), mRNA.	immunoglobulin superfamily, member 6	D
Spot04685	6.18662e-05	NM_031367	H28	6.49062	6.21101	6.23808	6.64615	7.27545	7.14368	6.06549	6.01046	6.15061	6.84857	6.79405	6.95404	1.52978	1.22207	1.09141	-1.22435	1.61833	1.20881		1.16829	2.89922	2.47341	2.1882	2.18933	2.2332	NM_031367	histocompatibility 28 (H28), mRNA.	histocompatibility 28	D
Spot04687	0.000221128	X06491	0	6.74631	6.92983	7.00291	6.70717	7.08207	6.89855	6.40633	6.34987	6.03282	6.4744	5.86827	5.87244	1.40491	1.78596	2.6382	1.26209	3.36623	2.7902		-1.03992	1.16444	-1.11	1.07043	-1.61866	-1.17395	X06491	Ig active H-chain V-region: anti-phOx mRNA (NQ22.91.1).	0	A
Spot04701	0.000129688	AK018120	Rasgef1a	6.79978	6.82667	6.78026	6.53841	6.50414	6.33921	6.86627	6.70654	6.56941	6.64389	6.45288	6.41242	-1.06874	1.12764	1.23473	-1.11125	1.0526	-1.07596		-1.29872	-1.38062	-1.55434	-1.24904	-1.28874	-1.16998	AK018120	adult male medulla oblongata cDNA, RIKEN full-length enriched library, clone:6330404M18, full insert sequence.	RasGEF domain family, member 1A	C
Spot04715	0.0015037	NM_011726	0	6.45594	6.36744	6.40326	6.55666	6.70693	6.77708	6.46644	6.42902	6.3163	6.54227	6.57133	6.66721	-1.01055	-1.06352	1.09086	1.0145	1.14522	1.11614		1.10597	1.40423	1.45328	1.07878	1.15293	1.42036	NM_011726	X-linked lymphocyte-regulated 3a (Xlr3a), mRNA.	0	D
Spot04723	7.86953e-07	NM_026400	Dnajb11	7.12325	7.09133	7.10066	7.19638	7.51826	7.39245	7.23087	7.006	7.09398	7.30808	7.25165	7.35353	-1.11363	1.08908	1.0067	-1.11818	1.30552	1.03968		1.07587	1.53254	1.33882	1.08026	1.27846	1.29635	NM_026400	DnaJ (Hsp40) homolog, subfamily B, member 11 (Dnajb11), mRNA.	DnaJ (Hsp40) homolog, subfamily B, member 11	D
Spot04725	7.50302e-05	AK009042	Ckmt2	6.32703	6.17994	6.24839	6.15398	6.01483	5.70275	6.46226	6.2367	6.23754	6.09298	5.98341	5.63916	-1.1448	-1.0584	1.0109	1.0629	1.03192	1.06565		-1.18892	-1.17952	-1.72571	-1.44669	-1.28825	-1.81917	AK009042	adult male tongue cDNA, RIKEN full-length enriched library, clone:2300008A19, full insert sequence.	creatine kinase, mitochondrial 2	C
Spot04731	0.0055256	M24786	0	7.51721	8.01389	8.07387	7.96421	7.84943	7.52224	7.7142	7.52185	7.61067	7.63383	7.14671	7.77449	-1.21774	1.63565	1.58914	1.3915	2.01924	-1.28691		1.56362	-1.17875	-1.73607	-1.08369	-1.45519	1.178	M24786	anti-idotype immunoglobulin heavy chain variable, constant, and complementarity determining regions 1-3 (F6-3) mRNA.	0	A
Spot04738	5.62328e-13	U96685	Pira4	6.19635	6.10327	6.10653	6.69987	7.09013	7.04801	6.17511	6.24196	6.18852	6.57562	6.9308	6.86853	1.02146	-1.14877	-1.08545	1.1323	1.17273	1.19659		1.65454	2.6828	2.56376	1.49259	1.99139	1.9739	U96685	immunoglobulin-like receptor PIRA4 (6M7) mRNA, complete cds.	paired-Ig-like receptor A4	D
Spot04744	6.53768e-05	AK014807	P2ry12	5.97736	5.97341	6.03645	6.25758	6.35904	6.40508	6.09155	6.08279	6.09062	6.073	6.31476	6.28196	-1.12096	-1.11559	-1.05566	1.20271	1.04527	1.13102		1.32342	1.47054	1.44576	-1.01872	1.26108	1.21088	AK014807	adult male testis cDNA, RIKEN full-length enriched library, clone:4921504D23, full insert sequence.	purinergic receptor P2Y, G-protein coupled 12	D
Spot04760	2.48368e-07	AK005733	Ttc7	7.33083	7.21933	7.35084	7.54253	7.78514	7.91512	7.4031	7.37938	7.37404	7.54734	7.77191	7.75193	-1.07495	-1.17357	-1.02346	-1.00481	1.01332	1.17725		1.23578	1.76088	1.75817	1.15515	1.48071	1.45922	AK005733	adult male testis cDNA, RIKEN full-length enriched library, clone:1700007L07, full insert sequence.	tetratricopeptide repeat domain 7	D
Spot04762	0.00549351	AK017338	Fmnl2	6.85765	6.76736	6.88297	6.97031	7.16223	7.06771	7.0674	6.93886	7.02518	7.1252	7.22277	6.94514	-1.23336	-1.18708	-1.15282	-1.16753	-1.06241	1.1304		1.11925	1.48419	1.20291	1.05951	1.32832	-1.08333	AK017338	6 days neonate head cDNA, RIKEN full-length enriched library, clone:5430425K04, full insert sequence.	formin-like 2	D
Spot04795	0.00582078	AF369896	Ferd3l	7.32294	7.36063	7.27104	6.77203	6.75648	6.77032	7.36584	7.38351	7.58125	6.92227	6.9442	6.98197	-1.04384	-1.02314	-1.36371	-1.16211	-1.2065	-1.23571		-1.73482	-1.82971	-1.6499	-1.55827	-1.55163	-1.8208	AF369896	nephew of atonal 3 (Nato3) gene, complete cds.	Fer3-like (Drosophila)	C
Spot04815	0.000365212	AK013795	2900076A13Rik	6.50115	6.41093	6.51774	6.60265	6.75175	6.85812	6.49651	6.51582	6.4262	6.53047	6.61493	6.54115	1.00465	-1.11058	1.09585	1.07485	1.14662	1.37297		1.10683	1.40609	1.40549	1.03454	1.10419	1.12181	AK013795	adult male hippocampus cDNA, RIKEN full-length enriched library, clone:2900076A13, full insert sequence.	RIKEN cDNA 2900076A13 gene	D
Spot04822	7.34109e-05	AK011162	2600005O03Rik	5.48613	5.25017	5.47948	5.55642	5.7133	5.62904	5.3562	5.49263	5.3273	5.55433	5.60955	5.5599	1.13874	-1.27438	1.16437	1.00209	1.10933	1.07158		1.07282	1.58904	1.16132	1.21912	1.12403	1.26188	AK011162	10 days embryo cDNA, RIKEN full-length enriched library, clone:2600005O03, full insert sequence.	RIKEN cDNA 2600005O03 gene	D
Spot04824	0.000700932	AK005030	Echdc2	6.56276	6.52126	6.54665	6.47468	6.38903	6.36418	6.6431	6.60728	6.50495	6.56837	6.38714	6.25542	-1.08366	-1.08983	1.04258	-1.09822	1.00189	1.11489		-1.09207	-1.14137	-1.20019	-1.07759	-1.24625	-1.28342	AK005030	adult male liver cDNA, RIKEN full-length enriched library, clone:1300017C12, full insert sequence.	enoyl Coenzyme A hydratase domain containing 2	C
Spot04830	1.82013e-08	NM_013467	Aldh1a1	10.0009	9.88256	9.90623	9.65543	9.26499	9.26253	9.94226	9.84146	9.85278	9.83517	9.53555	9.42904	1.0604	1.04196	1.05491	-1.19691	-1.3107	-1.18118		-1.41267	-1.85442	-1.90352	-1.11304	-1.35786	-1.52766	NM_013467	aldehyde dehydrogenase family 1, subfamily A1 (Aldh1a1), mRNA.	aldehyde dehydrogenase family 1, subfamily A1	C
Spot04840	5.37905e-06	AK013857	3000002C10Rik	7.02148	6.89534	6.99422	7.28908	7.55461	7.63147	7.24386	7.00983	7.1167	7.37687	7.41905	7.49534	-1.24904	-1.12129	-1.1303	-1.09176	1.14517	1.14584		1.30682	1.93337	1.89128	1.14227	1.50565	1.46029	AK013857	12 days embryo head cDNA, RIKEN full-length enriched library, clone:3000002C10, full insert sequence.	RIKEN cDNA 3000002C10 gene	D
Spot04843	0.000482666	NM_031201	Tsta3	6.81624	6.74814	6.88767	6.96563	7.12923	7.20264	6.88707	6.90887	6.95645	7.05793	7.16281	7.16881	-1.0734	-1.17437	-1.0712	-1.09669	-1.03414	1.03441		1.16113	1.46388	1.37022	1.18632	1.28909	1.23659	NM_031201	tissue specific transplantation antigen P35B (Tstap35b), mRNA.	tissue specific transplantation antigen P35B	D
Spot04869	9.41071e-07	AK006217	1700021K19Rik	8.23562	8.0049	8.00787	8.30741	8.51081	8.67915	8.1501	8.09026	8.02785	8.30663	8.47144	8.62075	1.08928	-1.08911	-1.02018	1.00078	1.04016	1.06013		1.07443	1.65849	1.95672	1.16944	1.46401	1.80922	AK006217	adult male testis cDNA, RIKEN full-length enriched library, clone:1700021K19, full insert sequence.	RIKEN cDNA 1700021K19 gene	D
Spot04880	1.55466e-05	AK020789	A430110A21Rik	5.84458	5.64792	5.50456	5.98722	6.31691	6.20577	5.42756	5.3967	5.4496	5.91608	6.11249	6.06391	1.51743	1.28559	1.0565	1.07373	1.22681	1.15241		1.15331	1.95226	2.01619	1.6299	2.04581	1.84838	AK020789	0 day neonate thymus cDNA, RIKEN full-length enriched library, clone:A430110A21, full insert sequence.	RIKEN cDNA A430110A21 gene	D
Spot04892	1.74427e-12	NM_011408	Slfn2	7.07363	6.99212	6.93912	7.46224	8.19364	8.09743	7.04542	7.05867	7.11262	7.50463	7.90252	7.85764	1.02861	-1.06882	-1.18945	-1.0433	1.33791	1.27099		1.47493	3.32514	3.18455	1.58283	2.3253	2.10649	NM_011408	schlafen 2 (Slfn2), mRNA.	schlafen 2	D
Spot04904	4.01439e-08	AK018636	Mlkl	7.16052	7.16201	7.18607	7.27022	7.60066	7.59969	7.193	7.19	7.19157	7.30126	7.50956	7.42569	-1.03302	-1.02838	-1.00552	-1.03153	1.09537	1.19005		1.11595	1.5506	1.51229	1.11434	1.37653	1.2638	AK018636	adult male cecum cDNA, RIKEN full-length enriched library, clone:9130019I15, full insert sequence.	mixed lineage kinase domain-like	D
Spot04905	0.00041287	NM_025780	9030625G08Rik	5.63274	5.51409	5.57008	5.66611	5.75544	5.79977	5.70088	5.58959	5.47294	5.6681	5.75915	5.56551	-1.07051	-1.07842	1.10201	-1.002	-1.00372	1.26397		1.03393	1.27296	1.25822	-1.03331	1.18479	1.09699	NM_025780	RIKEN cDNA 9030625G08 gene (9030625G08Rik), mRNA.	RIKEN cDNA 9030625G08 gene	D
Spot04913	0.00161649	BC015296	Scrn3	6.03944	6.00062	6.07408	6.09856	6.26897	6.26842	6.05028	6.071	5.98414	6.09756	6.29144	6.14574	-1.01089	-1.07292	1.09411	1.001	-1.02272	1.13052		1.0609	1.30781	1.21451	1.04842	1.24662	1.17539	BC015296	Mus musculus, clone IMAGE:4222865, mRNA, partial cds.	secernin 3	D
Spot04914	4.41211e-07	AK015845	4930519L02Rik	7.30198	7.26825	7.19783	7.46798	7.66498	7.75288	7.30115	7.32715	7.26399	7.44686	7.57309	7.64073	1.00084	-1.06066	-1.0684	1.02134	1.09625	1.11868		1.18057	1.48695	1.74202	1.15687	1.27882	1.45752	AK015845	adult male testis cDNA, RIKEN full-length enriched library, clone:4930519L02, full insert sequence.	RIKEN cDNA 4930519L02 gene	D
Spot04915	4.91324e-06	AK015054	4930402M22Rik	6.46846	6.39023	6.40331	6.57361	6.79855	6.74419	6.43656	6.49653	6.39292	6.50234	6.64647	6.70983	1.03241	-1.11216	1.01044	1.07387	1.16426	1.03496		1.11088	1.5043	1.40619	1.06799	1.16176	1.37288	AK015054	adult male testis cDNA, RIKEN full-length enriched library, clone:4930402M22, full insert sequence.	RIKEN cDNA 4930402M22 gene	D
Spot04922	4.01581e-05	AK018020	5830458C19Rik	6.31373	6.30885	6.44194	6.56476	6.68773	6.82179	6.45193	6.4748	6.50115	6.48437	6.62961	6.66318	-1.1482	-1.18051	-1.06099	1.0837	1.05984	1.17189		1.28535	1.46066	1.46207	1.03298	1.16745	1.1759	AK018020	adult male thymus cDNA, RIKEN full-length enriched library, clone:5830458C19, full insert sequence.	RIKEN cDNA 5830458C19 gene	D
Spot04926	3.64219e-06	BC011309	Dhx33	7.32633	7.32964	7.33145	7.55673	7.73487	7.77204	7.45341	7.40793	7.37778	7.50842	7.60441	7.6756	-1.13551	-1.08143	-1.04742	1.0495	1.13935	1.10124		1.25911	1.49964	1.55362	1.05655	1.21712	1.34693	BC011309	Mus musculus, clone IMAGE:3708435, mRNA.	DEAH (Asp-Glu-Ala-His) box polypeptide 33	D
Spot04943	0.0052216	BC011135	A630065K24Rik	5.86119	5.76213	5.9259	5.98903	6.16118	6.17791	5.82863	5.88573	5.96747	5.88254	6.05084	5.98092	1.03309	-1.13155	-1.04245	1.11238	1.11667	1.21774		1.13638	1.49041	1.28662	1.05538	1.17952	1.01354	BC011135	Mus musculus, Similar to hypothetical protein FLJ10748, clone MGC:19056 IMAGE:4191503, mRNA, complete cds.	RIKEN cDNA A630065K24 gene	D
Spot04962	0.000349395	AF324495	Abcg8	7.11084	7.04735	6.8715	7.10955	7.34962	7.46494	7.01255	6.99288	6.89238	7.12931	7.23166	7.42643	1.10328	1.05598	-1.0211	-1.01996	1.1252	1.03926		-1.00129	1.35294	1.81021	1.12384	1.26969	1.70583	AF324495	sterolin-2 (Abcg8) mRNA, complete cds.	ATP-binding cassette, sub-family G (WHITE), member 8	D
Spot04977	0.00511129	BC002195	0	6.67788	6.57268	6.44983	6.52827	6.75739	6.7371	6.6017	6.51759	6.4172	6.59575	6.54704	6.63122	1.07916	1.05663	1.03316	-1.06982	1.23411	1.11169		-1.16138	1.20287	1.33279	-1.00596	1.02988	1.23864	BC002195	Mus musculus, clone MGC:7427 IMAGE:3489024, mRNA, complete cds.	0	D
Spot05007	5.84047e-08	AF179403	Slc19a2	7.79292	7.71787	7.67675	8.04754	8.19124	8.37586	7.78909	7.82527	7.75645	7.99864	8.14419	8.24244	1.00384	-1.11338	-1.08296	1.05011	1.04817	1.14273		1.28996	1.6054	2.01197	1.23312	1.37565	1.62579	AF179403	thiamine transporter (Thtr-1) mRNA, complete cds.	solute carrier family 19 (thiamine transporter), member 2	D
Spot05033	0.00308035	BC011209	BC011209	6.07704	6.02247	6.19404	5.83237	5.85857	5.9487	6.27368	6.20112	6.20871	6.11922	6.0657	5.84109	-1.21731	-1.19561	-1.01478	-1.33223	-1.23015	1.11362		-1.2772	-1.1781	-1.27805	-1.16703	-1.14502	-1.44429	BC011209	Mus musculus, clone MGC:19050 IMAGE:4190027, mRNA, complete cds.	cDNA sequence BC011209	C
Spot05036	0.000721352	AK018573	9030624J02Rik	5.54957	5.43805	5.50888	5.70579	5.76897	5.91071	5.55601	5.55749	5.56215	5.67021	5.80982	5.76129	-1.00646	-1.12686	-1.05471	1.03622	-1.0417	1.16116		1.16908	1.39224	1.49456	1.12098	1.28703	1.22036	AK018573	adult male colon cDNA, RIKEN full-length enriched library, clone:9030624J02, full insert sequence.	RIKEN cDNA 9030624J02 gene	D
Spot05050	5.09424e-05	AK008777	Arpc2	8.81001	8.70824	8.72842	8.87943	8.98027	9.05606	8.79725	8.58618	8.6273	8.85112	8.81354	9.02388	1.01285	1.12982	1.10641	1.02871	1.18143	1.0327		1.07188	1.31262	1.38769	1.05535	1.25529	1.48674	AK008777	adult male stomach cDNA, RIKEN full-length enriched library, clone:2210023N03, full insert sequence.	actin related protein 2/3 complex, subunit 2	D
Spot05054	5.42202e-09	NM_026433	1810057C19Rik	9.57876	9.56766	9.57671	9.23221	8.62413	8.5283	9.69068	9.4112	9.49085	9.35728	8.79401	8.76975	-1.11843	1.16936	1.08966	-1.13323	-1.18516	-1.27309		-1.41419	-2.56903	-2.85312	-1.39571	-1.85371	-2.05671	NM_026433	RIKEN cDNA 1810057C19 gene (1810057C19Rik), mRNA.	RIKEN cDNA 1810057C19 gene	C
Spot05062	2.67043e-05	AK003637	1110012J17Rik	6.92315	6.95588	6.82261	6.45282	6.2565	6.37894	6.90118	6.72071	6.77844	6.74073	6.24176	6.28651	1.02221	1.26512	1.04516	-1.33364	1.01485	1.09684		-1.60052	-2.0125	-1.55842	-1.17404	-1.61439	-1.63547	AK003637	18 days embryo cDNA, RIKEN full-length enriched library, clone:1110012J17, full insert sequence.	RIKEN cDNA 1110012J17 gene	C
Spot05088	3.89735e-06	NM_011348	Sema3e	7.03363	6.77177	6.93315	6.41361	6.45491	6.36259	7.01194	6.56036	6.6382	6.77964	6.13423	6.4787	1.02193	1.23541	1.34306	-1.44199	1.37806	-1.12312		-1.85896	-1.37281	-1.76926	-1.2615	-1.53133	-1.17292	NM_011348	sema domain, immunoglobulin domain (Ig), short basic domain, secreted, (semaphorin) 3E (Sema3e), mRNA.	sema domain, immunoglobulin domain (Ig), short basic domain, secreted, (semaphorin) 3E	C
Spot05109	4.48603e-07	U47865	0	10.4266	10.4228	10.3344	10.3342	10.0815	10.0093	10.5795	10.7704	10.6917	10.593	10.5064	10.2316	-1.16525	-1.4156	-1.4295	-1.29537	-1.52953	-1.24889		-1.0967	-1.40689	-1.38421	1.01365	-1.3021	-1.58439	U47865	intracisternal A-particle U3 region mRNA.	0	C
Spot05118	6.40919e-06	AK007683	C1qtnf2	6.82808	6.67443	6.83181	6.5466	6.1741	6.3235	6.77799	6.77992	6.79382	6.25516	6.42529	6.32755	1.05137	-1.11126	1.03872	1.33835	-1.28556	-1.00405		-1.32509	-1.64926	-1.66249	-1.68679	-1.42565	-1.59405	AK007683	10 day old male pancreas cDNA, RIKEN full-length enriched library, clone:1810033K05, full insert sequence.	C1q and tumor necrosis factor related protein 2	C
Spot05127	0.00548075	AK017990	5830445D09Rik	6.8444	6.76211	6.84017	6.95701	6.99354	7.13177	6.90048	7.03254	7.122	6.97829	7.0359	6.95512	-1.05768	-1.31052	-1.32555	-1.02152	-1.04328	1.19321		1.11919	1.2604	1.33857	1.08092	1.00337	-1.18161	AK017990	adult male thymus cDNA, RIKEN full-length enriched library, clone:5830445D09, full insert sequence.	RIKEN cDNA 5830445D09 gene	D
Spot05144	0.0021972	BC004705	Dok4	7.42162	7.22765	7.11929	7.3257	7.5188	7.62205	7.33535	7.29225	7.12183	7.37513	7.44266	7.62579	1.09009	-1.06673	-1.00254	-1.05068	1.07912	-1.00375		-1.10067	1.33797	1.65327	1.04058	1.16231	1.65526	BC004705	Mus musculus, clone MGC:6669 IMAGE:3499419, mRNA, complete cds.	docking protein 4	D
Spot05150	8.81854e-07	AK008719	A030007L17Rik	6.56338	6.52332	6.49608	6.55468	6.92534	7.02944	6.60986	6.52122	6.37293	6.63353	6.77158	6.87351	-1.04758	1.00209	1.13106	-1.08203	1.16621	1.16874		-1.00873	1.49484	1.70464	1.02395	1.28448	1.64968	AK008719	adult male stomach cDNA, RIKEN full-length enriched library, clone:2210013G10, full insert sequence.	RIKEN cDNA A030007L17 gene	D
Spot05153	0.00569095	AK003944	1110028F18Rik	6.05312	5.98403	5.98167	6.13985	6.30742	6.12712	5.89243	5.82198	5.77901	6.1899	6.09733	6.02467	1.17433	1.17593	1.22466	-1.05132	1.23379	1.10789		1.0906	1.38179	1.15656	1.34645	1.31699	1.27846	AK003944	18 days embryo cDNA, RIKEN full-length enriched library, clone:1110028F18, full insert sequence.	RIKEN cDNA 1110028F18 gene	D
Spot05167	0.00556889	AK006064	1700017G19Rik	5.82867	5.59263	5.66858	5.81937	5.93377	5.94999	5.58139	5.61428	5.42985	5.68985	5.86506	5.74284	1.28053	-1.02189	1.26964	1.13828	1.07113	1.23017		-1.00934	1.40655	1.325	1.11455	1.28502	1.36751	AK006064	adult male testis cDNA, RIKEN full-length enriched library, clone:1700017G19, full insert sequence.	RIKEN cDNA 1700017G19 gene	D
Spot05182	5.86759e-05	AK017677	Cds2	7.61104	7.48979	7.47747	7.33115	7.13833	7.19599	7.53181	7.48941	7.47215	7.43011	7.26981	7.05367	1.08245	1.00038	1.00533	-1.10402	-1.14052	1.15294		-1.32297	-1.42114	-1.32509	-1.10705	-1.24557	-1.51965	AK017677	8 days embryo cDNA, RIKEN full-length enriched library, clone:5730460C18, full insert sequence.	CDP-diacylglycerol synthase (phosphatidate cytidylyltransferase) 2	C
Spot05185	0.000171714	NM_031166	Id4	6.10925	6.01258	6.12277	6.03355	5.97499	5.90476	6.16019	6.1717	6.18415	6.09516	5.88862	5.82408	-1.05226	-1.17249	-1.0633	-1.06355	1.0902	1.08402		-1.07864	-1.0383	-1.2436	-1.0672	-1.32721	-1.43343	NM_031166	inhibitor of DNA binding 4 (Idb4), mRNA.	inhibitor of DNA binding 4	C
Spot05189	3.22387e-08	AK019535	4921504K03Rik	6.84526	6.83867	6.85163	7.1246	7.29397	7.36191	6.84999	6.90371	6.88382	7.04204	7.19175	7.27689	-1.00474	-1.0672	-1.03272	1.08606	1.10763	1.08873		1.32225	1.57665	1.66575	1.21173	1.33382	1.48151	AK019535	adult male testis cDNA, RIKEN full-length enriched library, clone:4921504K03, full insert sequence.	RIKEN cDNA 4921504K03 gene	D
Spot05190	0.000469919	AK020467	9430052C07Rik	5.94666	5.76888	5.93916	5.73133	5.62724	5.70096	6.06927	5.9406	5.80927	5.61802	5.58261	5.68357	-1.13044	-1.18734	1.1387	1.11998	1.04564	1.01755		-1.24027	-1.15217	-1.26897	-1.57027	-1.43046	-1.13395	AK020467	12 days embryo embryonic body between diaphragm region and neck cDNA, RIKEN full-length enriched library, clone:9430052C07, full insert sequence.	RIKEN cDNA 9430052C07 gene	C
Spot05203	6.64704e-06	AF387809	Snrk	7.81947	7.69109	7.72141	7.64556	7.53244	7.5353	7.90965	7.96625	7.88931	7.76121	7.66672	7.35496	-1.09437	-1.31673	-1.18282	-1.1226	-1.14372	1.19762		-1.18995	-1.17194	-1.20455	-1.16002	-1.34922	-1.70634	AF387809	strain BALB/c SNF-1 related kinase (Snrk) mRNA, complete cds.	SNF related kinase	C
Spot05214	0.00126282	AE008684	Gm1796	5.91779	5.75478	6.12607	6.02621	5.97396	5.94265	5.98581	6.09027	6.02015	5.94247	6.00275	5.67554	-1.07039	-1.39863	1.11173	1.08735	-1.02922	1.30618		1.11453	1.24505	-1.20132	-1.04429	-1.09146	-1.41144	AE008684	T cell receptor alpha chain V-alpha-3.2 gene, partial cds.	gene model 1796, (NCBI)	C
Spot05237	1.02126e-06	AK003661	Zfyve21	7.61812	7.59587	7.54178	7.26645	7.16869	7.06138	7.9957	7.64731	7.59879	7.8889	7.35967	7.40908	-1.45875	-1.05278	-1.05866	-1.86349	-1.21043	-1.41581		-1.42144	-1.53293	-1.61673	-1.11271	-1.33328	-1.2089	AK003661	18 days embryo cDNA, RIKEN full-length enriched library, clone:1110013H04, full insert sequence.	zinc finger, FYVE domain containing 21	C
Spot05240	1.64313e-13	X16218	0	7.66285	7.5847	7.57453	7.91206	8.25852	8.47877	7.68448	7.72498	7.54396	7.91632	8.15465	8.31339	-1.02187	-1.1506	1.03105	-1.00428	1.10945	1.17984		1.28301	1.96172	2.47005	1.26093	1.53675	2.15855	X16218	T12 class I MHC gene (exon 5).	0	D
Spot05259	1.61901e-05	AK021366	E130102B10Rik	6.37448	6.33501	6.46753	6.32852	6.48262	6.32936	6.08518	6.00181	6.03797	6.02268	5.98609	6.06969	1.3355	1.39543	1.53658	1.35776	1.64303	1.2965		-1.04703	1.15906	-1.14817	-1.06449	-1.01585	1.03223	AK021366	0 day neonate eyeball cDNA, RIKEN full-length enriched library, clone:E130102B10, full insert sequence.	RIKEN cDNA E130102B10 gene	A
Spot05266	0.000385431	AK011330	Seh1l	6.6207	6.4913	6.50414	6.61567	6.86716	6.79048	6.61519	6.56241	6.46699	6.65055	6.69527	6.76235	1.00552	-1.0737	1.03785	-1.0355	1.18755	1.02853		-1.00504	1.45624	1.33154	1.03599	1.14208	1.34361	AK011330	10 days embryo cDNA, RIKEN full-length enriched library, clone:2610007A16, full insert sequence.	SEH1-like (S. cerevisiae	D
Spot05276	0.00456431	NM_026428	Dcxr	7.85669	7.76424	7.73074	7.63653	7.52957	7.61827	7.72305	7.85203	7.78783	7.61632	7.61313	7.59152	1.14298	-1.09177	-1.05876	1.02042	-1.08715	1.02711		-1.24627	-1.26448	-1.11904	-1.11263	-1.26986	-1.21691	NM_026428	RIKEN cDNA 1810027P18 gene (1810027P18Rik), mRNA.	dicarbonyl L-xylulose reductase	C
Spot05277	1.43636e-06	AK008836	2210406H18Rik	5.60702	5.54135	5.64741	5.90713	6.20072	6.09645	5.57763	5.77387	5.64597	5.84419	6.00569	5.9027	1.02983	-1.26177	1.00144	1.06496	1.21535	1.21379		1.35	1.93357	1.5668	1.30547	1.26088	1.2927	AK008836	adult male stomach cDNA, RIKEN full-length enriched library, clone:2210406H18, full insert sequence.	RIKEN cDNA 2210406H18 gene	D
Spot05284	1.16451e-05	BC006920	Cd2bp2	6.61072	6.50322	6.61291	6.75668	6.99796	7.01834	6.72332	6.64466	6.63092	6.73957	6.86153	6.84467	-1.11917	-1.15193	-1.01817	1.01726	1.14617	1.18966		1.15714	1.64007	1.49994	1.01638	1.24218	1.23831	BC006920	Mus musculus, RIKEN cDNA 2410024K20 gene, clone MGC:11991 IMAGE:3601764, mRNA, complete cds.	CD2 antigen (cytoplasmic tail) binding protein 2	D
Spot05287	2.75379e-05	BC005674	Zcchc14	7.62055	7.43599	7.43724	7.38858	7.27191	7.25936	7.71385	7.61144	7.5573	7.5022	7.46456	7.12476	-1.09779	-1.19178	-1.12757	-1.12032	-1.21246	1.14408		-1.26109	-1.17831	-1.19467	-1.23572	-1.15821	-1.54116	BC005674	Mus musculus, clone MGC:11756 IMAGE:3153047, mRNA, complete cds.	zinc finger, CCHC domain containing 14	C
Spot05296	0.00441686	AK016177	4930558J18Rik	7.29597	7.08538	7.35505	7.31801	7.33314	7.38275	7.44085	7.40073	7.60856	7.41422	7.26301	7.19435	-1.1559	-1.37074	-1.28854	-1.10098	1.07265	1.20732		1.02229	1.28114	1.02808	-1.02699	-1.14766	-1.51318	AK016177	adult male testis cDNA, RIKEN full-length enriched library, clone:4930558J18, full insert sequence.	RIKEN cDNA 4930558J18 gene	C
Spot05311	0.00154107	AK019682	4930517L18Rik	7.94912	7.96087	7.86394	7.84768	7.71222	7.88215	8.14662	8.48941	8.43175	8.16558	8.28478	8.08034	-1.21835	-1.69647	-1.7644	-1.37424	-1.77281	-1.2192		-1.10676	-1.28229	1.01838	1.01915	-1.22707	-1.42107	AK019682	adult male testis cDNA, RIKEN full-length enriched library, clone:4930517L18, full insert sequence.	RIKEN cDNA 4930517L18 gene	B
Spot05334	7.90773e-05	AK009064	2310001H17Rik	7.03705	7.06235	6.94207	7.1556	7.35572	7.52738	7.06731	7.0721	6.91078	7.17577	7.29476	7.39694	-1.03072	-1.00979	1.03178	-1.02037	1.06286	1.13933		1.12586	1.34093	1.79555	1.11456	1.24939	1.62606	AK009064	adult male tongue cDNA, RIKEN full-length enriched library, clone:2310001H17, full insert sequence.	RIKEN cDNA 2310001H17 gene	D
Spot05346	6.08535e-12	AK019625	4930451I11Rik	6.84286	6.68449	6.65787	6.92862	7.27369	7.47387	6.58129	6.78894	6.59778	6.87146	7.09977	7.30511	1.29897	-1.11009	1.06194	1.05882	1.18996	1.18384		1.08954	1.80254	2.26144	1.33666	1.36456	2.02857	AK019625	adult male testis cDNA, RIKEN full-length enriched library, clone:4930451I11, full insert sequence.	RIKEN cDNA 4930451I11 gene	D
Spot05347	2.28428e-10	BC011308	Ddx41	7.1992	7.07649	7.0039	7.29678	7.56348	7.72366	7.16075	7.18806	7.04616	7.2795	7.49521	7.68093	1.0392	-1.11804	-1.04316	1.01743	1.07065	1.04366		1.1025	1.62741	2.05393	1.12608	1.35954	1.88659	BC011308	Mus musculus, clone MGC:19405 IMAGE:3256762, mRNA, complete cds.	DEAD (Asp-Glu-Ala-Asp) box polypeptide 41	D
Spot05350	5.51972e-07	AK019352	2900073H19Rik	7.70448	7.64129	7.5535	7.79741	7.9898	8.19671	7.67766	7.66272	7.59234	7.80694	7.99078	8.06567	1.02718	-1.02166	-1.03961	-1.00957	-1.00098	1.14002		1.09739	1.41696	1.9026	1.138	1.38827	1.60532	AK019352	adult male hippocampus cDNA, RIKEN full-length enriched library, clone:2900073H19, full insert sequence.	RIKEN cDNA 2900073H19 gene	D
Spot05353	1.13884e-06	BC010841	MGC6357	7.21397	7.22664	7.15387	7.34104	7.53701	7.58294	7.36539	7.16135	7.18214	7.38243	7.39466	7.4622	-1.16348	1.06747	-1.02867	-1.04226	1.15297	1.12833		1.13549	1.36393	1.53582	1.01719	1.26278	1.32322	BC010841	Mus musculus, clone MGC:6357 IMAGE:3493883, mRNA, complete cds.	hypothetical protein MGC6357	D
Spot05354	0.0012558	AK013584	Pcnx	6.88366	6.73785	6.79142	6.64681	6.55003	6.48575	6.89228	6.76971	6.73036	6.74493	6.61773	6.49838	-1.00865	-1.03237	1.06296	-1.10309	-1.07005	-1.01271		-1.26726	-1.20662	-1.35753	-1.15876	-1.16414	-1.2611	AK013584	adult male hippocampus cDNA, RIKEN full-length enriched library, clone:2900024E21, full insert sequence.	pecanex homolog (Drosophila)	C
Spot05373	0.00363168	AK018633	Cltc	8.09512	7.97398	7.92488	8.01163	8.06744	8.04954	8.3	8.04333	8.10052	8.16141	8.07963	7.99589	-1.22738	-1.07181	-1.19201	-1.16157	-1.01227	1.05511		-1.08707	1.09797	1.13276	-1.14865	1.03697	-1.11029	AK018633	adult male cecum cDNA, RIKEN full-length enriched library, clone:9130017E21, full insert sequence.	clathrin, heavy polypeptide (Hc)	C
Spot05379	0.00541588	AK019410	Cygb	7.75233	7.61472	7.66191	7.81247	7.87142	7.93001	7.78874	7.79065	7.7282	7.84471	7.96559	7.82114	-1.03708	-1.19236	-1.06853	-1.03276	-1.09875	1.11502		1.06199	1.29266	1.30748	1.05757	1.19117	1.09741	AK019410	13 days embryo head cDNA, RIKEN full-length enriched library, clone:3110001K20, full insert sequence.	cytoglobin	D
Spot05385	0.000124202	AK008366	2010109K09Rik	5.64575	5.52099	5.70703	5.79764	6.14973	6.19539	5.72136	5.77667	5.65564	5.78887	5.93265	5.84846	-1.07854	-1.29134	1.05273	1.00881	1.24245	1.41472		1.16404	1.87525	1.62964	1.06985	1.1688	1.21266	AK008366	adult male small intestine cDNA, RIKEN full-length enriched library, clone:2010109K09, full insert sequence.	RIKEN cDNA 2010109K09 gene	D
Spot05386	1.73703e-05	AK010426	Cdkn3	5.63931	5.6008	5.74114	5.81654	6.16172	6.12521	5.7668	5.80171	5.72522	5.76638	5.95468	5.94127	-1.13597	-1.22252	1.01605	1.05144	1.23003	1.20194		1.19391	1.75229	1.46825	-1.00041	1.16529	1.24117	AK010426	ES cells cDNA, RIKEN full-length enriched library, clone:2410006H10, full insert sequence.	cyclin-dependent kinase inhibitor 3	D
Spot05390	0.00117001	NM_025509	2310008M10Rik	7.96468	7.97569	8.03841	8.26268	8.29353	8.40484	8.13391	8.11123	8.09901	8.20116	8.31592	8.29266	-1.18439	-1.14516	-1.06247	1.06345	-1.02264	1.11872		1.34715	1.37416	1.44258	1.06956	1.22714	1.21367	NM_025509	RIKEN cDNA 2310008M10 gene (2310008M10Rik), mRNA.	RIKEN cDNA 2310008M10 gene	D
Spot05391	0.00240594	AK009274	Commd7	6.93891	6.79474	6.9166	7.05859	7.20523	7.26728	7.05546	7.0808	7.0378	7.03223	7.11495	7.10078	-1.12362	-1.33116	-1.12886	1.02671	1.09448	1.18116		1.12714	1.50755	1.42003	-1.02351	1.03474	1.065	AK009274	adult male tongue cDNA, RIKEN full-length enriched library, clone:2310010I22, full insert sequence.	COMM domain containing 7	D
Spot05392	1.82099e-08	AK010894	2510003B16Rik	5.90601	5.73287	5.8709	6.15817	6.38081	6.49802	5.91729	6.07313	5.94869	6.07125	6.40595	6.3548	-1.01134	-1.40532	-1.0809	1.09081	-1.02546	1.15398		1.2868	1.91162	1.87222	1.16644	1.3949	1.50097	AK010894	13 days embryo liver cDNA, RIKEN full-length enriched library, clone:2510003B16, full insert sequence.	RIKEN cDNA 2510003B16 gene	D
Spot05395	1.7737e-09	AK020272	5033406O09Rik	8.05203	7.90264	7.93661	8.35607	8.63519	8.85167	8.00348	8.14071	8.02936	8.35632	8.60896	8.65992	1.04974	-1.2688	-1.09719	-1.00025	1.02658	1.21136		1.35533	2.08039	2.49691	1.42311	1.59719	1.87866	AK020272	adult male cecum cDNA, RIKEN full-length enriched library, clone:9130204G15, full insert sequence.	RIKEN cDNA 5033406O09 gene	D
Spot05396	0.00314707	AK020138	6720463M24Rik	5.92848	5.91984	6.04301	6.10591	6.20819	6.30008	6.1245	6.07981	6.06607	6.11496	6.17618	6.13663	-1.21655	-1.17347	-1.02333	-1.00909	1.03253	1.17757		1.19415	1.33423	1.29314	-1.00958	1.10117	1.07311	AK020138	12 days embryo male wolffian duct includes surrounding region cDNA, RIKEN full-length enriched library, clone:6720463M24, full insert sequence.	RIKEN cDNA 6720463M24 gene	D
Spot05414	0.000354628	AK016788	4933412E12Rik	6.37958	5.99273	5.97591	6.09636	6.38746	6.41784	5.98597	5.95159	5.82398	6.12544	6.28463	6.33326	1.48233	1.04199	1.16407	-1.0295	1.1083	1.08825		-1.3274	1.48398	1.55571	1.14966	1.3952	1.66409	AK016788	adult male testis cDNA, RIKEN full-length enriched library, clone:4933412E12, full insert sequence.	RIKEN cDNA 4933412E12 gene	D
Spot05416	0.0025146	NM_026693	Gabarapl2	8.67009	8.59776	8.54357	8.32684	8.30569	8.33209	8.72123	8.49321	8.49155	8.55908	8.21658	8.431	-1.05247	1.11021	1.05339	-1.26142	1.0932	-1.10397		-1.40952	-1.33919	-1.2355	-1.17604	-1.31867	-1.06242	NM_026693	RIKEN cDNA 0610012F20 gene (0610012F20Rik), mRNA.	gamma-aminobutyric acid (GABA-A) receptor-associated protein-like 2	C
Spot05418	0.00411404	M11740	H2-Pb	5.59693	5.43198	5.41924	5.61505	5.77682	5.73249	5.52501	5.42627	5.22181	5.57754	5.71291	5.80789	1.07457	1.00573	1.21827	1.03822	1.06599	-1.07831		1.01828	1.41176	1.36786	1.05394	1.33195	1.79692	M11740	MHC class II I-A-beta mRNA (H-2b), 5' end, hybridoma ZZ38.	histocompatibility 2, P region beta locus	D
Spot05420	3.95898e-05	BC005662	BC005662	9.15535	9.05581	8.90603	8.53443	8.383	8.46111	8.85647	8.9705	8.9068	8.72399	8.54402	8.65913	1.34835	1.08905	-1.00076	-1.20872	-1.17471	-1.21898		-1.86065	-1.95975	-1.56036	-1.14166	-1.53186	-1.28104	BC005662	Mus musculus, Similar to hypothetical protein FLJ12443, clone MGC:8148 IMAGE:3589626, mRNA, complete cds.	cDNA sequence BC005662	C
Spot05422	0.000256149	AK021297	Plod2	6.15591	5.92497	5.93191	6.24354	6.15951	6.25338	6.00675	5.90786	5.78537	6.2722	5.99147	6.20881	1.16086	1.01726	1.15783	-1.02907	1.18299	1.04558		1.09159	1.26433	1.37914	1.30402	1.0872	1.5272	AK021297	13 days embryo stomach cDNA, RIKEN full-length enriched library, clone:D530025C14, full insert sequence.	procollagen lysine, 2-oxoglutarate 5-dioxygenase 2	D
Spot05439	2.38063e-05	AK020968	Stag2	6.69019	6.63391	6.60134	6.7718	6.88791	6.94672	6.6732	6.61482	6.58551	6.65579	6.8609	6.91534	1.01714	1.01927	1.01596	1.12301	1.02737	1.03188		1.08503	1.28917	1.41253	-1.01757	1.279	1.39073	AK020968	adult male corpora quadrigemina cDNA, RIKEN full-length enriched library, clone:B230112I07, full insert sequence.	stromal antigen 2	D
Spot05445	6.66587e-05	NM_025982	Sas	8.13026	8.06044	8.02834	7.91857	7.82555	7.82456	8.20311	8.10786	8.11361	8.03241	7.91018	7.87541	-1.07557	-1.04856	-1.08902	-1.12057	-1.08832	-1.05217		-1.23576	-1.26477	-1.22602	-1.18613	-1.21857	-1.26896	NM_025982	RIKEN cDNA 2700085A14 gene (2700085A14Rik), mRNA.	sarcoma amplified sequence	C
Spot05452	1.42235e-05	AK003667	1110013L07Rik	8.22749	8.16801	8.17951	8.05106	7.94311	7.97797	8.19594	8.21505	8.21144	8.08012	8.10951	7.93951	1.03205	-1.04817	-1.03244	-1.02949	-1.18104	1.03921		-1.19295	-1.2522	-1.22329	-1.1228	-1.11132	-1.31249	AK003667	18 days embryo cDNA, RIKEN full-length enriched library, clone:1110013L07, full insert sequence.	RIKEN cDNA 1110013L07 gene	C
Spot05453	0.000305738	NM_031384	Tex11	5.88508	5.58458	5.65966	5.6412	5.49091	5.42913	5.81931	5.78092	5.57776	5.74568	5.53125	5.30567	1.06798	-1.21694	1.08534	-1.11013	-1.04116	1.1314		-1.27619	-1.0982	-1.25926	-1.07641	-1.28361	-1.3127	NM_031384	testis expressed gene 11 (Tex11), mRNA.	testis expressed gene 11	C
Spot05459	6.01726e-05	AK013631	2900041A09Rik	6.22925	6.19797	6.24554	6.18326	5.96641	6.00111	6.34881	6.2982	6.33375	6.23984	6.02054	5.8451	-1.127	-1.10543	-1.09222	-1.05821	-1.05562	1.16884		-1.04706	-1.26056	-1.27688	-1.11513	-1.32004	-1.63011	AK013631	adult male hippocampus cDNA, RIKEN full-length enriched library, clone:2900041A09, full insert sequence.	RIKEN cDNA 2900041A09 gene	C
Spot05460	0.00179036	AK005891	1700012B15Rik	7.28565	7.30699	7.33482	7.17724	7.168	7.16419	7.34733	7.37813	7.3905	7.25487	7.19445	7.07335	-1.06361	-1.07373	-1.05726	-1.08073	-1.0268	1.0951		-1.11451	-1.1491	-1.18605	-1.09687	-1.20163	-1.37321	AK005891	adult male testis cDNA, RIKEN full-length enriched library, clone:1700012B15, full insert sequence.	RIKEN cDNA 1700012B15 gene	C
Spot05462	1.0677e-12	AK004424	1110069O07Rik	9.86907	9.76704	9.69699	9.22342	8.96503	8.78222	9.80547	9.50249	9.6803	9.53443	8.92015	8.92636	1.06567	1.30284	1.01683	-1.3648	1.0459	-1.15505		-1.90724	-2.23001	-2.49619	-1.31133	-1.79021	-2.12536	AK004424	18 days embryo cDNA, RIKEN full-length enriched library, clone:1110069O07, full insert sequence.	RIKEN cDNA 1110069O07 gene	C
Spot05464	0.00346718	BC003957	2900046G09Rik	7.35555	7.29408	7.31604	7.3036	7.34634	7.34049	7.38048	7.48193	7.47184	7.39442	7.40253	7.19835	-1.02524	-1.20665	-1.16859	-1.09508	-1.05779	1.15274		-1.05333	1.05366	1.02475	1.01404	-1.08264	-1.31454	BC003957	Mus musculus, clone IMAGE:3487926, mRNA, partial cds.	RIKEN cDNA 2900046G09 gene	C
Spot05467	0.00404174	AK005148	Cyfip2	6.43071	6.31932	6.51606	6.52988	6.71069	6.66776	6.54736	6.53167	6.58365	6.56616	6.66023	6.52529	-1.12373	-1.23658	-1.06993	-1.03695	1.05176	1.15312		1.10425	1.479	1.16381	1.01897	1.13718	-1.0601	AK005148	adult male cerebellum cDNA, RIKEN full-length enriched library, clone:1500004I01, full insert sequence.	cytoplasmic FMR1 interacting protein 2	D
Spot05473	0.00154149	AK003755	Cdca8	5.61937	5.3252	5.53334	5.5412	5.92641	5.79581	5.70237	5.6685	5.65782	5.59127	5.76729	5.7695	-1.08654	-1.4096	-1.13256	-1.05135	1.17248	1.02666		-1.08131	1.82433	1.30014	-1.11751	1.10383	1.11815	AK003755	18 days embryo cDNA, RIKEN full-length enriched library, clone:1110017L21, full insert sequence.	cell division cycle associated 8	D
Spot05474	3.29413e-07	NM_025465	1810029B16Rik	6.16324	6.03628	6.05008	6.28643	6.71258	6.75971	6.12293	6.10913	6.21478	6.14668	6.59602	6.51715	1.04113	-1.07557	-1.17904	1.14998	1.12362	1.27452		1.13109	1.96658	2.03324	1.02403	1.62725	1.35305	NM_025465	RIKEN cDNA 1810029B16 gene (1810029B16Rik), mRNA.	RIKEN cDNA 1810029B16 gene	D
Spot05484	3.51846e-05	AK019141	2510010K19Rik	7.48406	7.36746	7.45014	7.66385	7.81444	8.00228	7.49444	7.52306	7.43919	7.66193	7.85803	7.86779	-1.01043	-1.16836	1.01102	1.00192	-1.04455	1.14395		1.19697	1.56358	1.73697	1.18234	1.39789	1.53512	AK019141	13 days embryo liver cDNA, RIKEN full-length enriched library, clone:2510010K19, full insert sequence.	RIKEN cDNA 2510010K19 gene	D
Spot05487	0.00541692	AK020289	9130230N09Rik	6.02482	6.01983	6.05141	6.01729	5.94895	5.85579	6.12014	6.20918	6.20872	5.9609	5.97765	5.79819	-1.10001	-1.20846	-1.17035	1.05801	-1.02912	1.0593		-1.00756	-1.07346	-1.21606	-1.17262	-1.26053	-1.50761	AK020289	adult male cecum cDNA, RIKEN full-length enriched library, clone:9130230N09, full insert sequence.	RIKEN cDNA 9130230N09 gene	C
Spot05495	0.000619347	AK003621	1110012D08Rik	7.81027	7.44672	7.4425	7.80982	7.72496	7.94845	7.51541	7.40497	7.33339	7.85088	7.65952	7.9603	1.34293	1.04264	1.11529	-1.04191	1.06763	-1.01192		-1.00045	1.3208	1.65855	1.39859	1.28988	1.87181	AK003621	18 days embryo cDNA, RIKEN full-length enriched library, clone:1110012D08, full insert sequence.	RIKEN cDNA 1110012D08 gene	D
Spot05502	1.31191e-08	AK012006	2610307O08Rik	6.75895	6.45496	6.4338	6.76071	7.21605	7.1779	6.49177	6.54683	6.33437	6.84268	7.11584	7.18952	1.30627	-1.09622	1.10455	-1.08542	1.10541	-1.01169		1.00176	2.14061	2.10453	1.42035	1.76652	2.35173	AK012006	10 days embryo cDNA, RIKEN full-length enriched library, clone:2610307O08, full insert sequence.	RIKEN cDNA 2610307O08 gene	D
Spot05518	1.09135e-13	AK003722	Ube2c	6.09298	6.02095	5.90573	6.2113	6.76933	6.94164	6.2399	6.17091	5.95454	6.1464	6.67237	7.0194	-1.15826	-1.16179	-1.05002	1.06705	1.10181	-1.08086		1.1256	2.11356	2.81769	-1.09801	1.65112	2.90043	AK003722	18 days embryo cDNA, RIKEN full-length enriched library, clone:1110015A16, full insert sequence.	ubiquitin-conjugating enzyme E2C	D
Spot05520	0.00493064	AK020875	A930019D19Rik	8.35198	8.1827	8.13345	8.28824	8.3742	8.5044	8.33523	8.15967	8.175	8.30165	8.30549	8.45094	1.01689	1.02329	-1.04243	-1.01351	1.07113	1.05491		-1.06582	1.21107	1.44911	-1.03415	1.15699	1.31776	AK020875	adult retina cDNA, RIKEN full-length enriched library, clone:A930019D19, full insert sequence.	RIKEN cDNA A930019D19 gene	D
Spot05525	0.00356368	AK010429	Rnf135	6.28551	5.99643	6.06437	6.10904	6.31227	6.24226	6.08702	6.03697	5.91123	6.07557	6.09627	6.08263	1.21955	-1.04137	1.16549	1.03404	1.2411	1.17308		-1.193	1.37141	1.19469	-1.01152	1.0611	1.18696	AK010429	ES cells cDNA, RIKEN full-length enriched library, clone:2410006N06, full insert sequence.	ring finger protein 135	D
Spot05549	6.70338e-06	AK012065	2610507I01Rik	7.33704	7.26048	7.23415	7.44622	7.58045	7.62895	7.34083	7.28511	7.30713	7.43322	7.48533	7.51281	-1.00379	-1.02493	-1.0757	1.01308	1.09978	1.12315		1.11536	1.37708	1.48408	1.0968	1.22168	1.22837	AK012065	10 days embryo cDNA, RIKEN full-length enriched library, clone:2610507I01, full insert sequence.	RIKEN cDNA 2610507I01 gene	D
Spot05552	0.000776484	AK006299	1700024G08Rik	6.44067	6.42449	6.4747	6.43389	6.31269	6.2016	6.43527	6.52313	6.51294	6.34893	6.39832	6.0815	1.00541	-1.10367	-1.03898	1.08867	-1.0894	1.12761		-1.0068	-1.11829	-1.31403	-1.09017	-1.13293	-1.53947	AK006299	adult male testis cDNA, RIKEN full-length enriched library, clone:1700024G08, full insert sequence.	RIKEN cDNA 1700024G08 gene	C
Spot05558	1.40495e-05	AK017143	5031425E22Rik	6.38606	6.4165	6.47652	6.41311	6.83355	6.87707	6.40396	6.52216	6.609	6.54043	6.572	6.87088	-1.01806	-1.11145	-1.14166	-1.13578	1.29894	1.0062		1.02742	1.51748	1.49264	1.14621	1.0511	1.29937	AK017143	11 days pregnant adult female ovary and uterus cDNA, RIKEN full-length enriched library, clone:5031425E22, full insert sequence.	RIKEN cDNA 5031425E22 gene	D
Spot05590	9.02245e-12	BC011343	0910001A06Rik	7.68324	7.45404	7.55554	7.97649	8.38533	8.45739	7.6323	7.56386	7.48394	7.98775	8.2506	8.3464	1.05226	-1.11608	1.07423	-1.01132	1.14423	1.11738		1.34078	2.53778	2.46414	1.42682	1.98721	2.36898	BC011343	Mus musculus, Similar to hypothetical protein DKFZp566A1524, clone MGC:18989 IMAGE:4012217, mRNA, complete cds.	RIKEN cDNA 0910001A06 gene	D
Spot05597	2.88572e-06	AK015591	4930479D17Rik	7.09214	7.04097	6.97774	7.24043	7.4621	7.60604	7.06523	7.12322	6.93228	7.25137	7.36187	7.56752	1.02727	-1.08573	1.04652	-1.011	1.10542	1.03927		1.15984	1.52369	1.87442	1.20459	1.26954	1.88749	AK015591	adult male testis cDNA, RIKEN full-length enriched library, clone:4930479D17, full insert sequence.	RIKEN cDNA 4930479D17 gene	D
Spot05603	0.00145915	AK015642	4930488B01Rik	7.52394	7.6608	7.50915	7.18995	7.03713	7.15567	7.74854	7.63538	7.56308	7.40025	7.24657	7.37936	-1.25182	1.02575	-1.05542	-1.23405	-1.23299	-1.25069		-1.39653	-1.86577	-1.42402	-1.41664	-1.47523	-1.20169	AK015642	adult male testis cDNA, RIKEN full-length enriched library, clone:4930488B01, full insert sequence.	RIKEN cDNA 4930488B01 gene	C
Spot05609	3.48763e-05	AK010499	Fbxo7	8.29593	8.19081	8.07006	8.36682	8.48671	8.62923	8.25124	8.1939	8.15054	8.36568	8.42963	8.60637	1.0457	-1.00309	-1.08381	1.00115	1.05875	1.02312		1.07347	1.34434	1.74921	1.12124	1.26584	1.57748	AK010499	ES cells cDNA, RIKEN full-length enriched library, clone:2410015K21, full insert sequence.	F-box only protein 7	D
Spot05610	4.17888e-05	AK017518	5730407O05Rik	6.21588	6.14834	6.0791	6.26792	6.43846	6.46179	6.11085	6.07721	5.99178	6.16155	6.35279	6.4874	1.11074	1.07372	1.09125	1.11223	1.08945	-1.02594		1.05342	1.33659	1.46623	1.05201	1.31728	1.64153	AK017518	8 days embryo cDNA, RIKEN full-length enriched library, clone:5730407O05, full insert sequence.	RIKEN cDNA 5730407O05 gene	D
Spot05628	0.000938963	AK015474	4930456G14Rik	6.16884	6.21928	6.23776	6.07268	6.11989	5.9898	6.20058	6.05251	6.34361	6.11695	6.00013	5.94076	-1.03225	1.18148	-1.11166	-1.04527	1.12722	1.05026		-1.10093	-1.1045	-1.28141	-1.08723	-1.05377	-1.49609	AK015474	adult male testis cDNA, RIKEN full-length enriched library, clone:4930456G14, full insert sequence.	RIKEN cDNA 4930456G14 gene	C
Spot05642	0.000188869	AF268912	Arid1a	7.76983	7.75589	7.7487	7.93924	8.1027	8.13883	7.78679	7.81951	7.75798	7.93148	8.0126	8.03319	-1.0171	-1.06569	-1.00932	1.00779	1.09428	1.11141		1.1846	1.41455	1.47717	1.15568	1.21299	1.31682	AF268912	Osa1 nuclear protein mRNA, complete cds.	AT rich interactive domain 1A (Swi1 like)	D
Spot05654	1.37248e-06	AK019563	4930405E02Rik	7.32565	7.19303	7.27154	7.55423	7.76897	7.92275	7.3736	7.31411	7.34795	7.52004	7.68026	7.70925	-1.04912	-1.12871	-1.0794	1.03478	1.09276	1.238		1.25681	1.77879	1.91787	1.15771	1.44217	1.4352	AK019563	adult male testis cDNA, RIKEN full-length enriched library, clone:4930405E02, full insert sequence.	RIKEN cDNA 4930405E02 gene	D
Spot05655	5.44196e-05	AK016239	4930566N20Rik	6.64507	6.60286	6.65664	6.86291	7.07237	7.14069	6.77976	6.72147	6.75358	6.83926	6.97564	7.02537	-1.14419	-1.12593	-1.10179	1.02393	1.10157	1.12224		1.24339	1.59922	1.62264	1.0613	1.28939	1.31231	AK016239	adult male testis cDNA, RIKEN full-length enriched library, clone:4930566N20, full insert sequence.	RIKEN cDNA 4930566N20 gene	D
Spot05656	0.0053712	AK020126	6720454L20Rik	5.82709	5.61109	5.78326	5.92146	5.97226	6.07218	5.85293	5.83376	5.82101	5.87545	5.93078	5.86459	-1.02618	-1.2494	-1.03847	1.04709	1.04235	1.2307		1.09897	1.435	1.33498	1.02277	1.10189	1.04455	AK020126	12 days embryo male wolffian duct includes surrounding region cDNA, RIKEN full-length enriched library, clone:6720454L20, full insert sequence.	RIKEN cDNA 6720454L20 gene	D
Spot05660	0.000243616	AK020182	7330412A13Rik	7.22988	7.23078	7.33709	7.13266	6.96464	6.98532	7.51851	7.41513	7.37093	7.19733	7.09043	6.87831	-1.3346	-1.20243	-1.03442	-1.0668	-1.13404	1.11294		-1.1021	-1.30492	-1.42158	-1.37875	-1.38362	-1.63658	AK020182	adult male adrenal gland cDNA, RIKEN full-length enriched library, clone:7330412A13, full insert sequence.	RIKEN cDNA 7330412A13 gene	C
Spot05695	0.000750184	AJ297526	Sacm1l	8.18192	8.11359	8.04473	7.79688	7.86265	7.71829	8.22659	8.04833	8.14141	8.03813	7.86194	7.87734	-1.04569	1.06743	-1.10151	-1.27285	1.0007	-1.17239		-1.46968	-1.28523	-1.38602	-1.20739	-1.20489	-1.30223	AJ297526	mRNA for Sac1p protein	SAC1 (supressor of actin mutations 1, homolog)-like (S. cerevisiae)	C
Spot05697	0.00241589	NM_009782	Cacna1e	7.78633	7.72273	7.62241	7.39838	7.42578	7.27699	7.7374	7.65743	7.71915	7.61256	7.43962	7.36969	1.05015	1.06749	-1.10158	-1.23885	-1.01393	-1.09713		-1.47397	-1.34575	-1.41257	-1.13297	-1.24335	-1.4183	NM_009782	calcium channel, voltage-dependent, R type, alpha 1E subunit (Cacna1e), mRNA	calcium channel, voltage-dependent, R type, alpha 1E subunit	C
Spot05739	0.000414385	AF058956	Suclg2	7.69242	7.62763	7.59419	7.70447	7.89291	7.9389	7.82538	7.78297	7.76496	7.85663	7.87296	7.83432	-1.1422	-1.16806	-1.18621	-1.16434	1.02016	1.11025		1.01212	1.3038	1.41158	1.03174	1.09416	1.07183	AF058956	GTP-specific succinyl-CoA synthetase beta subunit (Scs) mRNA, partial cds	succinate-Coenzyme A ligase, GDP-forming, beta subunit	D
Spot05741	8.88234e-08	NM_008083	Gap43	7.23372	7.17728	7.24137	7.05963	6.9731	6.9513	7.38218	7.37028	7.3462	7.13523	7.07454	6.91757	-1.16004	-1.21288	-1.11053	-1.07853	-1.10676	1.0343		-1.19017	-1.22652	-1.33652	-1.28012	-1.34413	-1.53516	NM_008083	growth associated protein 43 (Gap43), mRNA	growth associated protein 43	C
Spot05742	3.80804e-05	NM_010933	Nppc	7.19675	7.03685	7.0667	6.91757	6.91624	6.82345	7.22763	7.16304	7.22692	7.08403	7.01005	6.89207	-1.03137	-1.1345	-1.17377	-1.18112	-1.09835	-1.07104		-1.32204	-1.12819	-1.2754	-1.15442	-1.16532	-1.39773	NM_010933	natriuretic peptide precursor type C (Nppc), mRNA	natriuretic peptide precursor type C	C
Spot05743	0.000257371	NM_011834	Aadat	7.51272	7.38816	7.41059	7.2283	7.27003	7.09741	7.59766	7.47344	7.56259	7.39322	7.3304	7.16461	-1.08865	-1.08902	-1.16415	-1.17929	-1.06224	-1.06951		-1.32899	-1.12539	-1.36777	-1.22684	-1.15377	-1.4888	NM_011834	kynurenine aminotransferase II (Kat2), mRNA	aminoadipate aminotransferase	C
Spot05747	8.51375e-12	NM_007825	Cyp7b1	6.18921	6.12337	6.13598	6.69377	6.94706	7.0544	6.32206	6.20989	6.29703	6.64151	6.85946	6.73939	-1.14207	-1.09037	-1.17473	1.05364	1.09155	1.37027		1.65624	2.27889	2.50531	1.37637	1.91471	1.55638	NM_007825	cytochrome P450, 7b1 (Cyp7b1), mRNA	cytochrome P450, family 7, subfamily b, polypeptide 1	D
Spot05748	1.52356e-06	NM_008687	Nfib	7.75121	7.68934	7.72755	7.5643	7.35358	7.35288	7.90372	7.78186	7.86263	7.57018	7.55744	7.34785	-1.16475	-1.09694	-1.14463	-1.0059	-1.22612	1.00504		-1.20551	-1.399	-1.45451	-1.39589	-1.2516	-1.67327	NM_008687	nuclear factor I/B (Nfib), mRNA	nuclear factor I/B	C
Spot05752	1.63334e-05	NM_016957	Hmgn2	8.11725	7.98912	8.09379	8.2468	8.39495	8.47612	8.27717	8.19678	8.15844	8.31015	8.39759	8.41631	-1.17342	-1.23079	-1.06679	-1.0654	-1.00264	1.06163		1.13832	1.50055	1.46569	1.03353	1.22239	1.29416	NM_016957	high mobility group protein 17 (Hmg17), mRNA	high mobility group nucleosomal binding domain 2	D
Spot05784	0.00231289	NM_008235	Hes1	7.57278	7.67556	7.62012	7.38044	7.31971	7.31856	7.65861	7.5823	7.62019	7.55528	7.2968	7.35676	-1.08963	1.09775	-1.00007	-1.19106	1.02317	-1.03894		-1.21208	-1.4274	-1.35197	-1.10886	-1.33042	-1.3014	NM_008235	hairy and enhancer of split 1, (Drosophila) (Hes1), mRNA	hairy and enhancer of split 1 (Drosophila)	C
Spot05794	1.25558e-06	NM_008701	Nkx2-9	6.67843	6.56611	6.58351	6.51067	6.56962	6.62176	6.31934	6.28748	6.37464	6.29931	6.29308	6.22975	1.43203	1.32132	1.23228	1.23535	1.31857	1.47995		-1.18265	1.00352	1.03899	-1.02023	1.00562	-1.15591	NM_008701	NK2 transcription factor related, locus 9 (Drosophila) (Nkx2-9), mRNA	NK2 transcription factor related, locus 9 (Drosophila)	A
Spot05795	2.81449e-07	U43884	Id1	8.15002	8.03779	7.90343	7.80494	7.60202	7.7883	8.25659	8.13048	8.15036	7.96091	7.64951	7.72113	-1.11246	-1.09712	-1.28009	-1.16878	-1.04864	1.06947		-1.4121	-1.54616	-1.12202	-1.34405	-1.61764	-1.53607	U43884	transcription factor Id1B (Id1B) mRNA, complete cds	inhibitor of DNA binding 1	C
Spot05796	7.93393e-10	U22262	Apobec1	7.5187	7.427	7.36119	7.7161	7.96284	8.10585	7.47479	7.43461	7.39593	7.71425	7.79615	7.96076	1.04489	-1.00764	-1.03534	1.00185	1.1814	1.15614		1.21823	1.7089	2.10572	1.27057	1.43554	1.75916	U22262	liver apolipoprotein B mRNA-editing component 1 (Apobec1) mRNA, alternatively spliced minor form, complete cds	apolipoprotein B editing complex 1	D
Spot05798	0.00010199	NM_013727	Azi2	6.88537	6.87671	6.79659	6.87202	7.10586	7.18609	6.99313	6.83584	6.86136	7.00838	6.97772	7.0501	-1.11379	1.04171	-1.06691	-1.1461	1.13672	1.14568		-1.01344	1.25754	1.47624	1.01537	1.15243	1.20772	NM_013727	5-azacytidine induced gene 2 (Azi2), mRNA	5-azacytidine induced gene 2	D
Spot05799	0.000266727	X03040	Eif4a1	8.5575	8.45181	8.36966	8.5746	8.6715	8.74645	8.60715	8.52938	8.53593	8.71321	8.68988	8.82754	-1.05091	-1.08066	-1.18089	-1.14868	-1.01855	-1.08447		1.01725	1.24569	1.4576	1.11189	1.1741	1.33857	X03040	mRNA for initiation factor eIF-4A long form	eukaryotic translation initiation factor 4A1	D
Spot05800	0.00120499	NM_008019	Fkbp1a	9.29999	9.303	9.22982	9.16341	8.90776	9.13058	9.3642	9.2639	9.35206	9.31719	9.06305	9.0629	-1.06632	1.03988	-1.13002	-1.16623	-1.16799	1.07002		-1.14634	-1.48474	-1.10433	-1.04814	-1.22245	-1.33531	NM_008019	FK506 binding protein 1a (12 kDa) (Fkbp1a), mRNA	FK506 binding protein 1a	C
Spot05802	6.73295e-09	NM_007651	Cd53	7.75201	7.75339	7.78545	8.1211	8.43466	8.52233	7.91002	7.7083	7.8856	8.17234	8.27275	8.41723	-1.17117	1.04613	-1.10534	-1.05258	1.17576	1.11082		1.4464	1.97638	2.08941	1.29994	1.75848	1.7017	NM_007651	CD53 antigen (Cd53), mRNA	CD53 antigen	D
Spot05805	0.000899015	NM_016799	Srrm1	7.26335	7.27902	7.22053	7.34096	7.51036	7.64318	7.23661	7.29317	7.30326	7.41082	7.47636	7.45569	1.0271	-1.01425	-1.08625	-1.07236	1.03458	1.20622		1.0807	1.26028	1.526	1.1903	1.20104	1.16466	NM_016799	Ser/Arg-related nuclear matrix protein (Srm160-pending), mRNA	serine/arginine repetitive matrix 1	D
Spot05809	4.68044e-07	AL355705	0	7.59222	7.5727	7.46871	7.71115	7.95117	8.03489	7.65551	7.57698	7.60601	7.74535	7.89594	7.97111	-1.06533	-1.00429	-1.14717	-1.03479	1.05679	1.06586		1.12629	1.46006	1.76152	1.09401	1.37569	1.44066	AL355705	EST from clone 1498755, 5' end	0	D
Spot05811	3.99177e-05	NM_013464	Ahr	7.96699	7.91508	7.95011	7.76088	7.6198	7.59469	7.9436	7.81498	7.99667	7.792	7.73616	7.59294	1.02367	1.10529	-1.04765	-1.03161	-1.1234	1.00176		-1.22889	-1.34351	-1.42678	-1.16369	-1.082	-1.4974	NM_013464	aryl-hydrocarbon receptor (Ahr), mRNA	aryl-hydrocarbon receptor	C
Spot05813	8.49545e-08	NM_020267	Trim44	7.58374	7.59184	7.51787	7.37233	7.41056	7.2822	7.63627	7.50852	7.60072	7.53574	7.4068	7.27427	-1.05393	1.08689	-1.08637	-1.17752	1.00376	1.00795		-1.23543	-1.19876	-1.26577	-1.10575	-1.10707	-1.38603	NM_020267	DIPB gene (Dipb), mRNA	tripartite motif-containing 44	C
Spot05816	3.41166e-07	NM_013646	Rora	6.99549	6.95481	6.9272	6.81879	6.80307	6.7541	7.14321	7.08076	7.03713	6.98983	6.79072	6.69609	-1.15918	-1.13423	-1.1162	-1.18653	1.01242	1.05973		-1.19327	-1.16385	-1.18898	-1.16576	-1.33648	-1.40641	NM_013646	RAR-related orphan receptor alpha (Rora), mRNA	RAR-related orphan receptor alpha	C
Spot05819	8.57943e-05	NM_011935	Esrrg	7.84877	7.77397	7.72057	7.77812	7.68742	7.56873	7.96392	7.86611	7.81085	7.92615	7.76513	7.45774	-1.12204	-1.09652	-1.09449	-1.15955	-1.0808	1.11738		-1.07322	-1.0904	-1.16397	-1.03849	-1.10626	-1.42349	NM_011935	estrogen-related receptor gamma (Esrrg), mRNA	estrogen-related receptor gamma	C
Spot05821	1.41485e-05	NM_010836	Msx3	7.54489	7.64231	7.59755	7.24601	7.12931	7.12334	7.80003	7.7717	7.71908	7.41006	7.35293	7.34581	-1.29064	-1.13813	-1.12922	-1.17828	-1.2506	-1.24915		-1.34835	-1.67029	-1.60675	-1.47693	-1.52008	-1.45249	NM_010836	homeo box, msh-like 3 (Msx3), mRNA	homeo box, msh-like 3	C
Spot05828	0.000208992	NM_013685	Tcf4	8.8022	8.77668	8.78249	8.60335	8.47479	8.40169	8.87054	8.79184	8.83118	8.60475	8.5112	8.38506	-1.07072	-1.01528	-1.04989	-1.0014	-1.03708	1.01677		-1.22	-1.35242	-1.46345	-1.30446	-1.32398	-1.56224	NM_013685	transcription factor 4 (Tcf4), mRNA	transcription factor 4	C
Spot05841	5.91133e-07	U52197	Papola	7.7976	7.70239	7.73514	7.99835	8.20031	8.39608	7.79788	7.80977	7.77736	8.00168	8.15906	8.18559	-1.00028	-1.11335	-1.04313	-1.00333	1.04212	1.23429		1.22232	1.6453	1.93662	1.22605	1.41806	1.50415	U52197	poly(A) polymerase III mRNA, complete cds	poly (A) polymerase alpha	D
Spot05843	0.000123336	NM_009226	Snrpd1	6.93135	6.91985	7.0216	7.09736	7.30469	7.42283	7.14153	7.09214	7.029	7.1253	7.27479	7.28159	-1.2339	-1.18803	-1.00742	-1.02833	1.03035	1.15171		1.18059	1.46938	1.49366	-1.01637	1.20039	1.28735	NM_009226	small nuclear ribonucleoprotein D1 (Snrpd1), mRNA	small nuclear ribonucleoprotein D1	D
Spot05845	3.10521e-07	AF068116	Eif4e2	6.30458	6.21518	6.34095	6.67345	6.93235	6.86651	6.38065	6.47776	6.41527	6.74079	6.8979	6.82593	-1.07904	-1.30029	-1.07715	-1.06966	1.03505	1.04141		1.44609	2.04864	1.69139	1.43352	1.52218	1.50782	AF068116	eIF4E-like protein 4E-LP mRNA, complete cds	eukaryotic translation initiation factor 4E member 2	D
Spot05860	5.70598e-05	NM_008863	Pkib	6.40029	6.23134	6.26444	6.52969	6.6968	6.77919	6.20608	6.25092	6.11377	6.49187	6.64717	6.85577	1.21436	-1.01978	1.16261	1.03855	1.05088	-1.07959		1.13814	1.59275	1.67322	1.33081	1.48624	2.10014	NM_008863	protein kinase inhibitor beta, cAMP dependent, testis specific (Pkib), mRNA	protein kinase inhibitor beta, cAMP dependent, testis specific	D
Spot05871	0.00469115	M27347	Ela1	7.18171	7.16809	7.16689	7.37379	7.58982	7.5362	7.03985	7.16426	7.17435	7.24934	7.48313	7.63781	1.15241	1.00383	-1.00749	1.13253	1.11259	-1.10695		1.21178	1.5246	1.44674	1.23305	1.37557	1.58955	M27347	p6-5 gene, 3' end	elastase 1, pancreatic	D
Spot05872	1.19775e-06	NM_010074	Dpp4	7.80572	7.79794	7.74533	7.46565	7.24063	7.21596	7.78362	7.60741	7.66375	7.57251	7.28114	7.38904	1.02235	1.20989	1.085	-1.11278	-1.04134	-1.18896		-1.40505	-1.74597	-1.69786	-1.23505	-1.38579	-1.31615	NM_010074	dipeptidylpeptidase 4 (Dpp4), mRNA	dipeptidylpeptidase 4	C
Spot05877	0.00408197	NM_018779	Pde3a	7.33663	7.38139	7.3158	7.10565	7.05189	7.11432	7.42789	7.41783	7.41458	7.19768	7.12853	7.0742	-1.09556	-1.03712	-1.10383	-1.09641	-1.07966	1.04093		-1.25983	-1.39027	-1.22321	-1.25887	-1.33549	-1.40548	NM_018779	phosphodiesterase 3A, cGMP inhibited (Pde3a), mRNA	phosphodiesterase 3A, cGMP inhibited	C
Spot05883	5.58203e-05	NM_018751	Sult1c1	7.52346	7.47186	7.39368	7.19155	7.06042	7.09975	7.5133	7.40972	7.36882	7.29609	7.10853	7.02798	1.01021	1.0641	1.02518	-1.1102	-1.04928	1.07441		-1.39363	-1.50898	-1.34169	-1.24261	-1.35148	-1.40613	NM_018751	sulfotransferase family 1A, phenol-preferring, member 2 (Sult1a2), mRNA	sulfotransferase family, cytosolic, 1C, member 1	C
Spot05884	4.84063e-05	NM_007606	Car3	7.96682	7.87578	7.88769	7.70298	7.51531	7.36641	8.24333	7.80292	8.0499	7.96482	7.67514	7.42332	-1.31851	1.07558	-1.17611	-1.29933	-1.17332	-1.05856		-1.30192	-1.43401	-1.68418	-1.32115	-1.1363	-1.87121	NM_007606	carbonic anhydrase 3 (Car3), mRNA	carbonic anhydrase 3	C
Spot05886	2.07127e-05	NM_019545	Hao3	7.53364	7.45638	7.32567	7.06785	6.82166	6.88523	7.45938	7.43741	7.38394	7.29387	6.9636	6.89086	1.07709	1.01915	-1.06	-1.2536	-1.1525	-1.00565		-1.59327	-1.88649	-1.55339	-1.17999	-1.60611	-1.63734	NM_019545	hydroxyacid oxidase (glycolate oxidase) 3 (Hao3), mRNA	hydroxyacid oxidase (glycolate oxidase) 3	C
Spot05887	1.52571e-05	NM_009512	Slc27a5	8.27504	8.17432	8.08976	7.752	7.45163	7.48347	8.20192	8.18575	8.07324	8.01165	7.60868	7.54861	1.07586	-1.01149	1.01666	-1.29647	-1.17005	-1.06731		-1.68715	-2.05998	-1.83361	-1.20958	-1.78082	-1.68983	NM_009512	solute carrier family 27 (fatty acid transporter), member 5 (Slc27a5), mRNA	solute carrier family 27 (fatty acid transporter), member 5	C
Spot05888	0.000337451	NM_008568	Mcm7	7.08282	6.97541	6.92549	6.75824	6.76547	6.77125	7.11933	7.00486	6.93744	6.96364	6.77678	6.80257	-1.03719	-1.02989	-1.01203	-1.22802	-1.01137	-1.03181		-1.38345	-1.23361	-1.16676	-1.16846	-1.25619	-1.1444	NM_008568	mini chromosome maintenance deficient 7 (S. cerevisiae) (Mcmd7), mRNA	minichromosome maintenance deficient 7 (S. cerevisiae)	C
Spot05890	8.47476e-06	NM_008681	Ndrl	6.93079	6.84031	6.78786	6.82479	7.13767	7.21274	6.89099	6.87512	6.88673	6.93857	7.05864	6.92519	1.0406	-1.03543	-1.10392	-1.1205	1.08224	1.33317		-1.11182	1.34631	1.52942	1.04872	1.20144	1.03921	NM_008681	N-myc downstream regulated-like (Ndrl), mRNA	N-myc downstream regulated-like	D
Spot05891	4.84537e-06	NM_011198	Ptgs2	6.41383	6.39695	6.41555	6.48441	6.81917	6.6953	6.40226	6.35659	6.49119	6.57479	6.66627	6.5422	1.01164	1.04118	-1.07857	-1.09459	1.1652	1.16545		1.07314	1.52534	1.32281	1.18831	1.36299	1.05234	NM_011198	prostaglandin-endoperoxide synthase 2 (Ptgs2), mRNA	prostaglandin-endoperoxide synthase 2	D
Spot05898	1.50558e-07	NM_019553	Ddx21	6.69286	6.70805	6.72013	6.92711	7.17456	7.22365	6.79562	6.77329	6.76268	6.91872	7.11398	7.01489	-1.10823	-1.06742	-1.04346	1.00842	1.06245	1.23215		1.26396	1.59441	1.65453	1.131	1.40591	1.28688	NM_019553	DEAD/H (Asp-Glu-Ala-Asp/His) box polypeptide 21 (RNA helicase II/Gu) (Ddx21), mRNA	DEAD (Asp-Glu-Ala-Asp) box polypeptide 21	D
Spot05899	5.41228e-11	NM_020557	Tyki	6.28026	6.17055	6.26115	6.5728	7.05251	6.8661	6.28151	6.16479	6.23936	6.57153	6.60279	6.53439	-1.00124	1.00578	1.02203	1.00127	1.56787	1.39336		1.33982	2.41563	1.83117	1.33647	1.54961	1.34316	NM_020557	thymidylate kinase homologue (LOC57313), mRNA	thymidylate kinase family LPS-inducible member	D
Spot05903	6.24061e-09	NM_011206	Ptpn18	7.50814	7.43875	7.43039	7.68628	7.96746	8.07104	7.48806	7.54923	7.52017	7.61584	7.85996	7.92719	1.02028	-1.11681	-1.09393	1.07298	1.11349	1.1547		1.195	1.69673	1.89771	1.1363	1.36442	1.50234	NM_011206	protein tyrosine phosphatase, non-receptor type 18 (Ptpn18), mRNA	protein tyrosine phosphatase, non-receptor type 18	D
Spot05907	1.23315e-09	U89889	Hpxn	5.81785	5.86649	5.90505	6.60166	6.45237	6.42778	5.98102	5.86567	5.98361	6.34701	6.18602	6.13502	-1.17723	1.00083	-1.08173	1.29001	1.30519	1.34013		2.1898	1.79656	1.68664	1.44194	1.37761	1.16348	U89889	hemopexin mRNA, partial cds	hemopexin	D
Spot05909	7.1311e-06	NM_008196	Gzmk	6.81038	6.73881	6.78675	6.84344	7.08557	7.0863	6.80659	6.80928	6.86183	6.82134	6.89355	6.9272	1.0038	-1.07301	-1.07797	1.02234	1.21169	1.17246		1.03361	1.41447	1.34925	1.01487	1.08792	1.06756	NM_008196	granzyme K (Gzmk), mRNA	granzyme K	D
Spot05911	5.22145e-06	NM_011204	Ptpn13	8.374	8.29797	8.30189	8.08836	7.90204	7.85839	8.36279	8.3741	8.39213	8.26142	8.07231	7.89817	1.01128	-1.0791	-1.09444	-1.18894	-1.18562	-1.04058		-1.33062	-1.48576	-1.55814	-1.10668	-1.35228	-1.63879	NM_011204	protein tyrosine phosphatase, non-receptor type 13 (Ptpn13), mRNA	protein tyrosine phosphatase, non-receptor type 13	C
Spot05913	5.73641e-05	NM_007875	Dpagt1	7.9978	7.95257	7.91527	7.8277	7.76897	7.73781	8.02699	7.9666	8.05743	7.99177	7.8245	7.74504	-1.02962	-1.01413	-1.15277	-1.1783	-1.0571	-1.00726		-1.18543	-1.20154	-1.19418	-1.03584	-1.1527	-1.36669	NM_007875	dolichyl-phosphate alpha-N-acetylglucosaminephosphotransferase 2 (Dpagt2), mRNA	dolichyl-phosphate (UDP-N-acetylglucosamine) acetylglucosaminephosphotransferase 1 (GlcNAc-1-P transferase)	C
Spot05918	2.0739e-13	NM_010231	Fmo1	9.44208	9.48372	9.47596	9.12319	8.48325	8.3214	9.49513	9.49601	9.52842	9.17679	8.6753	8.4491	-1.05448	-1.01237	-1.05386	-1.05507	-1.21173	-1.13621		-1.3756	-2.71955	-3.17262	-1.37484	-2.27211	-2.94269	NM_010231	flavin containing monooxygenase 1 (Fmo1), mRNA	flavin containing monooxygenase 1	C
Spot05921	3.12695e-10	NM_021882	Si	9.66736	9.61304	9.55637	9.1544	8.83203	8.76795	9.65896	9.60492	9.60293	9.26196	9.04599	8.72593	1.00844	1.00815	-1.04766	-1.11355	-1.23857	1.04291		-1.67022	-2.18368	-2.19993	-1.48735	-1.74881	-2.40367	NM_021882	silver (si), mRNA	silver	C
Spot05928	3.214e-07	NM_013547	Hgd	7.72651	7.64852	7.6944	7.44663	7.23238	7.23892	7.84136	7.78605	7.70678	7.51136	7.40478	7.13261	-1.12169	-1.14744	-1.01246	-1.06687	-1.18815	1.11216		-1.32298	-1.51609	-1.57693	-1.39096	-1.46414	-1.77566	NM_013547	homogentisate 1, 2-dioxygenase (Hgd), mRNA	homogentisate 1, 2-dioxygenase	C
Spot05929	2.42979e-08	NM_009414	Tph1	8.09289	7.97752	7.97428	7.6458	7.40864	7.34732	8.12977	8.06684	8.0229	7.74596	7.64025	7.30175	-1.03757	-1.09342	-1.04982	-1.10535	-1.26063	1.04662		-1.56376	-1.7663	-1.87192	-1.46787	-1.53202	-2.05681	NM_009414	tryptophan hydroxylase (Tph), mRNA	tryptophan hydroxylase 1	C
Spot05930	6.1118e-06	AF244543	Stard7	7.64708	7.6206	7.62218	7.52465	7.15941	7.21724	7.79528	7.71701	7.71525	7.58438	7.26054	7.18901	-1.15975	-1.1012	-1.09753	-1.06155	-1.10642	1.02863		-1.13024	-1.58596	-1.49922	-1.23479	-1.57848	-1.69255	AF244543	clone 1-17 unknown mRNA	START domain containing 7	C
Spot05932	2.35616e-05	NM_021456	Ces1	7.25601	7.17917	7.22512	7.0473	6.73613	6.83656	7.29962	7.37935	7.29048	7.13883	6.96816	6.80954	-1.04457	-1.22162	-1.06755	-1.09585	-1.26116	1.02739		-1.23209	-1.55745	-1.47485	-1.17443	-1.50862	-1.6176	NM_021456	carboxylesterase 1 (Ces1), mRNA	carboxylesterase 1	C
Spot05934	6.24267e-12	NM_007519	Baat	7.02819	6.96091	7.0326	7.25986	7.64465	7.98742	6.95909	7.24437	7.11444	7.26158	7.65447	7.82431	1.07155	-1.32771	-1.08528	-1.00172	-1.00987	1.17716		1.26069	1.98127	2.59821	1.35322	1.50698	2.03373	NM_007519	bile acid-Coenzyme A dehydrogenase: amino acid n-acyltransferase (Baat), mRNA	bile acid-Coenzyme A: amino acid N-acyltransferase	D
Spot05941	0.000107672	NM_009701	Aqp5	8.96987	8.91187	8.81503	8.77184	8.37894	8.433	8.795	8.58031	8.77316	8.94776	8.20789	8.48016	1.19109	1.39314	1.04276	-1.19234	1.18656	-1.04829		-1.219	-1.70391	-1.46525	1.16505	-1.45125	-1.34045	NM_009701	aquaporin 5 (Aqp5), mRNA	aquaporin 5	C
Spot05957	0.00308506	AB041575	Rab6	8.44753	8.29271	8.29695	8.17255	8.13725	8.16949	8.38218	8.24614	8.25634	8.33805	8.09702	8.16632	1.06753	1.04768	1.04145	-1.17998	1.04105	1.00318		-1.3165	-1.1682	-1.13594	-1.04512	-1.1608	-1.0942	AB041575	brain cDNA, clone MNCb-1660, similar to Homo sapiens RAB6, member RAS oncogene family (RAB6) mRNA	RAB6, member RAS oncogene family	C
Spot05967	1.28014e-06	U43512	Dag1	8.96088	8.85782	8.7509	8.50119	8.43813	8.39224	8.81467	8.64714	8.77083	8.69998	8.24594	8.39973	1.15744	1.23452	-1.02013	-1.21992	1.2119	-1.00752		-1.58359	-1.52149	-1.43141	-1.12153	-1.49362	-1.44933	U43512	dystroglycan (Dag1) mRNA, partial cds	dystroglycan 1	C
Spot05970	5.35527e-06	NM_010171	F3	7.47632	7.33932	7.31328	7.11994	7.77053	7.79703	7.32314	7.13651	7.147	7.50208	7.36558	7.28812	1.16554	1.22484	1.1809	-1.46542	1.49922	1.66349		-1.42816	1.53911	1.62216	1.19595	1.25743	1.15156	NM_010171	coagulation factor III (F3), mRNA	coagulation factor III	D
Spot05971	4.73777e-12	NM_007654	Cd72	6.30047	6.23745	6.27036	6.62907	7.09795	7.1154	6.24633	6.21376	6.14692	6.46225	6.68618	6.81311	1.05563	1.02398	1.13138	1.18154	1.50948	1.35296		1.38902	2.36433	2.32807	1.241	1.60388	1.94679	NM_007654	CD72 antigen (Cd72), mRNA	CD72 antigen	D
Spot05972	1.91958e-13	K00083	Ifng	5.47004	5.49319	5.51844	5.89905	6.80343	7.14458	5.54947	5.50641	5.58874	5.77852	6.51314	6.36393	-1.08266	-1.01331	-1.07283	1.1281	1.33682	2.18289		1.53574	3.70706	5.0842	1.25741	2.73663	2.17101	K00083	immune interferon (ifn-gamma) mRNA, complete cds	interferon gamma	D
Spot05973	0.00423593	AF301619	Il23a	8.45496	8.44113	8.43869	8.26092	8.23082	8.28567	8.47696	8.44836	8.44069	8.42905	8.35259	8.27908	-1.02224	-1.00726	-1.002	-1.18308	-1.1295	1.00661		-1.21415	-1.23406	-1.16535	-1.04908	-1.10051	-1.17539	AF301619	interleukin 23 p19 subunit mRNA, complete cds	interleukin 23, alpha subunit p19	C
Spot05974	6.51706e-08	NM_010045	Dfy	6.56273	6.49561	6.57312	6.72378	7.08811	6.88993	6.4429	6.49619	6.56685	6.66415	7.04324	6.75474	1.1273	-1.00058	1.0063	1.06144	1.04589	1.14476		1.17475	1.80851	1.37274	1.24764	1.72816	1.2067	NM_010045	Duffy blood group (Dfy), mRNA	Duffy blood group	D
Spot05977	0.00030475	NM_020625	Zfp297	8.44191	8.38113	8.30168	8.47111	8.63986	8.67706	8.40556	8.47006	8.48554	8.60013	8.59728	8.66457	1.03702	-1.09301	-1.20185	-1.13772	1.0435	1.01257		1.02962	1.29529	1.45554	1.21479	1.13566	1.19605	NM_020625	BING1 (Bing1), mRNA	zinc finger protein 297	D
Spot05981	8.18657e-11	NM_008620	Mpa2	6.00134	5.97482	5.90025	6.91264	7.78292	7.66691	6.09772	6.15776	5.9847	6.8174	7.12533	7.37748	-1.10117	-1.20075	-1.08811	1.09992	1.93013	1.33567		2.48754	6.09885	5.85125	2.05378	2.63153	4.02603	NM_008620	macrophage activation 2 (Mpa2), mRNA	macrophage activation 2	D
Spot05982	0.00245769	NM_008298	Dnaja1	7.97303	7.71792	7.74211	7.75068	8.21177	8.15115	8.13155	8.07245	7.9423	7.84669	7.91726	7.98584	-1.17178	-1.42552	-1.22163	-1.10077	1.34246	1.17977		-1.24901	1.63861	1.50538	-1.32957	-1.16788	1.0445	NM_008298	heat shock protein, DNAJ-like 2 (Hsj2), mRNA	DnaJ (Hsp40) homolog, subfamily A, member 1	D
Spot05983	6.82098e-07	NM_013746	Plekhb1	7.24648	7.22508	7.22889	6.9988	6.87968	6.74392	7.2631	7.12457	7.29043	7.14871	6.92851	6.90956	-1.01676	1.10574	-1.06347	-1.16173	-1.05004	-1.18016		-1.28105	-1.41255	-1.62413	-1.12118	-1.21659	-1.46355	NM_013746	PH domain containing protein in retina 1 (Phret1), mRNA	pleckstrin homology domain containing, family B (evectins) member 1	C
Spot05989	8.33514e-10	AF172276	Aox3	7.67614	7.62603	7.65005	7.35892	7.12178	7.17632	7.64858	7.67965	7.65156	7.29271	7.25657	7.06502	1.02794	-1.05508	-1.00151	1.06845	-1.1443	1.11774		-1.3733	-1.65575	-1.60597	-1.42742	-1.52665	-1.79776	AF172276	aldehyde oxidase homolog-1 (Aoh1) mRNA, complete cds	aldehyde oxidase 3	C
Spot05990	2.38385e-05	NM_016666	Aip	6.96155	6.92923	7.03503	6.83507	6.79836	6.61867	6.9743	6.93574	7.00039	6.84049	6.73509	6.67739	-1.01283	-1.00653	1.03525	-1.00543	1.06531	-1.06047		-1.13482	-1.13982	-1.51643	-1.14318	-1.2222	-1.38127	NM_016666	aryl-hydrocarbon receptor-interacting protein (Aip), mRNA	aryl-hydrocarbon receptor-interacting protein	C
Spot05995	0.0017867	NM_008419	Kcna5	6.10296	6.07528	6.10502	6.27459	6.4364	6.28433	6.09807	6.20631	6.19166	6.17397	6.29533	6.37064	1.00491	-1.14001	-1.0905	1.10586	1.15151	-1.09015		1.18724	1.43494	1.1964	1.07886	1.0931	1.19601	NM_008419	potassium voltage gated channel, shaker related subfamily, member 5 (Kcna5), mRNA	potassium voltage-gated channel, shaker-related subfamily, member 5	D
Spot05999	0.00109537	NM_009000	Rab24	6.79875	6.89309	6.84162	6.93726	7.10656	7.06837	6.96959	6.85524	6.888	6.98834	7.00682	6.91151	-1.1863	1.03858	-1.04746	-1.05241	1.10488	1.16983		1.14856	1.23796	1.25451	1.01892	1.16367	1.0238	NM_009000	RAB24, member RAS oncogene family (Rab24), mRNA	RAB24, member RAS oncogene family	D
Spot06006	0.000944043	AF193608	Donson	5.88112	5.85858	5.89104	5.97498	6.1868	6.06514	5.92388	5.98725	6.00045	5.99727	6.11105	5.9743	-1.04369	-1.13732	-1.11562	-1.02254	1.07869	1.0951		1.0984	1.38849	1.19018	1.07615	1.13179	-1.0265	AF193608	donson protein (Donson) mRNA, partial cds	downstream neighbor of SON	D
Spot06011	4.8466e-05	NM_009747	Bdkrb2	5.71703	5.60061	5.66511	5.91938	5.93872	5.96872	5.70268	5.72396	5.72184	5.89081	5.87907	5.91445	1.01445	-1.13129	-1.05837	1.02899	1.06146	1.05577		1.22428	1.4023	1.35473	1.20699	1.16779	1.21241	NM_009747	bradykinin receptor, beta 2 (Bdkrb2), mRNA	bradykinin receptor, beta 2	D
Spot06014	0.00365349	NM_010217	Ctgf	7.90274	7.85613	7.70311	7.49822	7.73951	7.92061	7.94023	7.96429	8.03614	7.85609	7.78561	7.54794	-1.0382	-1.11423	-1.39519	-1.43028	-1.04718	1.4516		-1.49859	-1.12369	1.24297	-1.08778	-1.19564	-1.62937	NM_010217	fibroblast inducible secreted protein (Fisp12), mRNA	connective tissue growth factor	C
Spot06015	0.000185685	NM_013842	Xbp1	8.46609	8.37118	8.48009	8.61638	8.72867	8.55675	8.59918	8.44599	8.44453	8.68831	8.67164	8.51411	-1.14235	-1.07768	1.0362	-1.07458	1.05869	1.04356		1.16218	1.42973	1.07967	1.09323	1.25313	1.07205	NM_013842	X-box binding protein 1 (Xbp1), mRNA	X-box binding protein 1	D
Spot06016	0.000175533	AB025408	Esd	8.12695	8.08948	8.16778	8.41681	8.57993	8.67915	8.41363	8.15295	8.15897	8.41581	8.51116	8.54677	-1.33199	-1.06553	1.00885	1.00101	1.07119	1.14154		1.33624	1.63305	1.66758	1.00218	1.43076	1.47375	AB025408	mRNA for sid478p, complete cds	esterase D/formylglutathione hydrolase	D
Spot06017	1.40057e-08	NM_008332	Ifit2	6.30746	6.23877	6.33488	6.60036	7.37714	7.11387	6.34971	6.26763	6.41515	6.53224	6.81192	6.72351	-1.04316	-1.02928	-1.08357	1.07049	1.75983	1.47751		1.34031	3.12167	2.17926	1.20024	1.72339	1.3612	NM_008332	interferon-induced protein with tetratricopeptide repeats 2 (Ifit2), mRNA	interferon-induced protein with tetratricopeptide repeats 2	D
Spot06019	2.3645e-11	NM_017466	Ccrl2	7.66449	7.4748	7.61685	7.82164	8.37769	8.22451	7.53882	7.51241	7.54076	7.64313	7.95191	7.77864	1.13391	-1.03833	1.07906	1.19544	1.53078	1.56185		1.17017	2.46671	1.83613	1.10995	1.55193	1.26856	NM_017466	lipopolysaccharide inducible C-C chemokine receptor related (L-CCR), mRNA	chemokine (C-C motif) receptor-like 2	D
Spot06040	7.6987e-07	NM_007605	Capza3	8.93649	8.85541	8.69047	8.18225	8.03519	7.78812	8.89447	8.79714	8.838	8.43632	8.30775	8.076	1.04292	1.06	-1.15896	-1.28927	-1.31332	-1.3336		-2.12601	-2.271	-2.4654	-1.58115	-1.63133	-2.14255	NM_007605	capping protein alpha 3 (Cappa3), mRNA	capping protein (actin filament) muscle Z-line, alpha 3	C
Spot06041	1.73347e-09	NM_021792	Iigp1	7.21044	6.87886	7.04395	7.36956	7.95573	7.86551	7.04167	6.96872	6.9268	7.3443	7.6161	7.79793	1.18384	-1.09403	1.12428	1.02559	1.40443	1.06991		1.17248	2.93549	2.27405	1.3534	1.91051	2.38961	NM_021792	interferon-inducible GTPase (Iigp-pending), mRNA	interferon inducible GTPase 1	D
Spot06045	6.66772e-05	U27177	Rbl1	6.31442	6.2819	6.22575	6.34533	6.47258	6.34904	6.31629	6.25163	6.20827	6.34117	6.32149	6.58837	-1.00187	1.03073	1.01764	1.00418	1.1631	-1.2704		1.03139	1.21007	1.13121	1.02519	1.07236	1.46244	U27177	p107 (p107) mRNA, complete cds	retinoblastoma-like 1 (p107)	D
Spot06048	0.00112223	AF131212	Slc29a1	7.00483	6.99926	6.90714	6.77272	6.68121	6.69022	7.10628	7.00443	6.90594	6.88908	6.70254	6.86448	-1.10678	-1.00518	1.00121	-1.1234	-1.02156	-1.19037		-1.26126	-1.37444	-1.24225	-1.2426	-1.35241	-1.04233	AF131212	equilibrative nitrobenzylthioinosine-sensitive nucleoside transporter ENT1 (Ent1) mRNA, complete cds	solute carrier family 29 (nucleoside transporters), member 1	C
Spot06053	2.49516e-07	NM_013552	Hmmr	5.90504	5.83369	5.93569	6.08599	6.36907	6.40644	6.09328	5.89754	5.7561	5.88649	6.18649	6.45289	-1.20713	-1.06594	1.19673	1.22079	1.2003	-1.04754		1.19835	1.70809	1.60119	-1.22973	1.33502	2.00729	NM_013552	hyaluronan mediated motility receptor (RHAMM) (Hmmr), mRNA	hyaluronan mediated motility receptor (RHAMM)	D
Spot06067	0.00404054	NM_008580	Map3k5	6.77965	6.75089	6.66011	6.83862	6.99328	7.00306	6.74346	6.74308	6.74905	6.87881	6.85116	6.94508	1.03685	1.00784	-1.09302	-1.04101	1.15272	1.05969		1.06074	1.2743	1.4091	1.14494	1.11414	1.21656	NM_008580	mitogen activated protein kinase kinase kinase 5 (Map3k5), mRNA	mitogen activated protein kinase kinase kinase 5	D
Spot06070	0.000508793	NM_010198	Fgf11	5.735	5.65385	5.65288	5.86099	5.94084	5.90292	5.68079	5.68827	5.74831	5.76897	5.90444	5.80112	1.0557	-1.03502	-1.10013	1.09639	1.03707	1.10716		1.13428	1.33241	1.28407	1.09219	1.24132	1.05422	NM_010198	fibroblast growth factor 11 (Fgf11), mRNA	fibroblast growth factor 11	D
Spot06072	1.70397e-12	NM_009689	Birc5	6.0267	5.92593	5.91826	6.17313	6.66896	6.74757	6.25896	6.07917	6.08968	6.23949	6.54882	6.79113	-1.26145	-1.1656	-1.18699	-1.06862	1.12765	-1.04452		1.15769	2.1023	2.29175	-1.01966	1.59945	2.01668	NM_009689	baculoviral IAP repeat-containing 5 (Birc5), mRNA	baculoviral IAP repeat-containing 5	D
Spot06074	4.94088e-05	NM_007987	Fas	7.17568	7.11058	7.05844	7.2105	7.61863	7.39594	7.1979	7.12893	7.17313	7.201	7.33061	7.23837	-1.02247	-1.01851	-1.12152	1.00954	1.33378	1.17066		1.03543	1.66204	1.40144	1.0031	1.22346	1.06742	NM_007987	Fas antigen (Fas), mRNA	Fas (TNF receptor superfamily member)	D
Spot06077	0.000187776	NM_007984	Fscn1	6.63387	6.56936	6.64716	6.73582	6.71484	6.7234	6.64243	6.63787	6.73059	6.7941	6.78178	6.65283	-1.00859	-1.07092	-1.08701	-1.06001	-1.06923	1.07312		1.10732	1.1566	1.07922	1.16378	1.15477	-1.08087	NM_007984	fascin homolog 1 (actin bundling protein, Strongylocentrotus purpuratus) (Fscn1), mRNA	fascin homolog 1, actin bundling protein (Strongylocentrotus) purpuratus)	D
Spot06084	1.87819e-07	AJ251641	Sync	7.7797	7.72622	7.58636	7.39598	7.40173	7.2427	7.7725	7.6998	7.82491	7.55093	7.51883	7.32275	1.00723	1.02677	-1.26941	-1.1676	-1.12424	-1.08334		-1.46774	-1.38332	-1.4101	-1.24804	-1.19837	-1.65229	AJ251641	mRNA for syncoilin (dystrobrevin binding protein)	syncoilin	C
Spot06085	6.031e-08	AF297220	Gmfb	8.17199	8.10388	7.94668	7.64813	7.69629	7.46041	8.1426	8.00428	8.16167	7.87414	7.73496	7.53352	1.02982	1.10473	-1.23985	-1.25359	-1.03943	-1.07585		-1.68853	-1.5032	-1.62623	-1.30795	-1.30908	-1.87414	AF297220	glia maturation factor-beta (Gmfb) mRNA, complete cds	glia maturation factor, beta	C
Spot06086	0.00234295	D00570	0	7.57782	7.52556	7.53708	7.3995	7.50758	7.39831	7.57824	7.57951	7.68655	7.47132	7.57585	7.35985	-1.00042	-1.05544	-1.16121	-1.07446	-1.07066	1.03921		-1.19521	-1.01814	-1.14886	-1.11284	-1.00367	-1.38639	D00570	mRNA for ORFs (putative primordial protein), complete cds	0	C
Spot06087	0.00433783	NM_021477	A2bp1	6.22491	6.17162	6.23303	6.11824	6.1317	5.98977	6.28505	6.18308	6.28134	6.21589	6.11356	6.02442	-1.06198	-1.01152	-1.0495	-1.10258	1.01831	-1.03526		-1.11257	-1.04073	-1.2754	-1.0716	-1.072	-1.29295	NM_021477	cDNA sequence AF107204 (AF107204-pending), mRNA	ataxin 2 binding protein 1	C
Spot06091	7.09619e-08	NM_010612	Kdr	8.4695	8.37978	8.33761	8.1113	7.85972	7.82676	8.44304	8.41272	8.38611	8.11516	7.97384	7.82335	1.02681	-1.03349	-1.04969	-1.00387	-1.12088	1.00342		-1.43075	-1.68213	-1.6667	-1.38802	-1.55097	-1.7555	NM_010612	kinase insert domain protein receptor (Kdr), mRNA	kinase insert domain protein receptor	C
Spot06093	0.000733344	NM_007963	Evi1	6.17322	6.11358	6.19406	6.09115	6.00297	5.98234	6.18532	6.23987	6.25042	6.18171	5.9854	5.8961	-1.01217	-1.13461	-1.05798	-1.09479	1.01772	1.09007		-1.08554	-1.11695	-1.2358	-1.00362	-1.28977	-1.42522	NM_007963	ecotropic viral integration site 1 (Evi1), mRNA	ecotropic viral integration site 1	C
Spot06096	1.77221e-09	NM_009431	Sh2bp1	6.59917	6.49725	6.46636	6.78727	7.19327	7.03433	6.66519	6.65407	6.60717	6.76213	6.93266	6.82265	-1.06825	-1.16979	-1.1512	1.02546	1.29772	1.23575		1.20696	2.00575	1.76468	1.1018	1.32127	1.24046	NM_009431	TPR-containing, SH2-binding phosphoprotein (Tsbp), mRNA	SH2 domain binding protein 1 (tetratricopeptide repeat containing)	D
Spot06097	0.00010908	NM_009079	Rpl22	7.23207	7.22215	7.17963	7.08089	7.05715	7.05336	7.3696	7.33326	7.28431	7.18839	7.13931	7.0619	-1.14744	-1.11752	-1.11035	-1.1135	-1.08563	-1.00858		-1.16321	-1.17939	-1.13458	-1.19866	-1.21404	-1.24908	NM_009079	ribosomal protein L22 (Rpl22), mRNA	ribosomal protein L22	C
Spot06101	1.68893e-05	NM_008808	Pdgfa	7.37858	7.35463	7.29547	6.9868	7.00756	6.924	7.28719	7.17421	7.32296	7.21612	6.88315	6.85637	1.09569	1.19771	-1.02787	-1.25775	1.13248	1.06996		-1.4796	-1.41491	-1.44987	-1.07365	-1.33784	-1.59455	NM_008808	platelet derived growth factor, alpha (Pdgfa), mRNA	platelet derived growth factor, alpha	C
Spot06102	6.02314e-09	L41495	Pim2	5.6399	5.59174	5.64407	5.82654	6.21269	6.22147	5.76867	5.71265	5.76188	5.74229	6.17092	6.0827	-1.13742	-1.12853	-1.12502	1.08789	1.04265	1.14886		1.20518	1.8607	1.78139	-1.02673	1.58133	1.37826	L41495	protein-serine/threonine kinase (pim-2) mRNA, complete cds	proviral integration site 2	D
Spot06103	0.000166763	NM_008244	Hgs	5.58435	5.49664	5.68606	5.78959	5.92889	5.88409	5.7091	5.72365	5.66698	5.79855	5.86893	5.84707	-1.13287	-1.25484	1.01925	-1.009	1.06179	1.03772		1.22781	1.54071	1.21901	1.09357	1.15636	1.19732	NM_008244	HGF-regulated tyrosine kinase substrate (Hgs), mRNA	HGF-regulated tyrosine kinase substrate	D
Spot06106	0.00204685	NM_009830	Ccne2	5.3778	5.1952	5.35818	5.52629	5.64926	5.56829	5.48553	5.42546	5.36787	5.50848	5.57765	5.53365	-1.11375	-1.25893	-1.00974	1.01797	1.07423	1.03525		1.16008	1.57469	1.23381	1.02322	1.16438	1.18031	NM_009830	cyclin E 2 (Ccne2), mRNA	cyclin E2	D
Spot06110	7.50347e-09	NM_010872	Birc1b	6.78473	6.75381	6.74979	7.11318	7.30949	7.38911	6.80358	6.91439	6.8684	6.99773	7.21498	7.08526	-1.01903	-1.17419	-1.12593	1.12238	1.09912	1.35507		1.38882	1.74312	1.89519	1.21428	1.35065	1.24216	NM_010872	baculoviral IAP repeat-containing 1b (Birc1b), mRNA	baculoviral IAP repeat-containing 1b	D
Spot06116	0.00202348	AF126834	Ppl	7.30633	7.15655	7.16034	7.05748	6.9404	6.91789	7.30254	7.28705	7.12833	7.25717	7.05031	6.74984	1.0038	-1.1394	1.03252	-1.22103	-1.11618	1.18299		-1.28255	-1.24128	-1.27436	-1.04641	-1.2671	-1.46007	AF126834	periplakin mRNA, complete cds	periplakin	C
Spot06118	0	NM_010370	Gzma	7.29226	7.34104	7.59321	7.84131	8.58767	8.84466	7.31314	7.33768	7.30605	7.41812	8.1353	8.5627	-1.0211	1.00336	1.33263	1.52682	1.57204	1.32573		1.73161	3.47861	3.49541	1.11069	2.22025	3.51361	NM_010370	granzyme A (Gzma), mRNA	granzyme A	D
Spot06122	2.41463e-07	NM_009160	Sftpd	10.1813	10.0898	10.1782	10.5942	10.6775	10.6094	10.1947	10.1118	9.90567	10.5574	10.4642	10.4328	-1.01349	-1.02223	1.31325	1.03747	1.23771	1.19312		1.51121	1.79974	1.53911	1.43724	1.42246	1.69407	NM_009160	surfactant associated protein D (Sftpd), mRNA	surfactant associated protein D	D
Spot06130	3.28511e-07	NM_017378	Pcdh12	6.65118	6.46729	6.42294	6.76754	6.95255	6.92655	6.45495	6.44004	6.30345	6.73563	6.85893	7.02534	1.2168	1.02763	1.12692	1.03243	1.09814	-1.10384		1.1234	1.62459	1.65468	1.32403	1.52027	2.05832	NM_017378	protocadherin 12 (Pcdh12), mRNA	protocadherin 12	D
Spot06131	1.60193e-07	AF245700	Scel	7.87975	7.78557	7.79382	7.15548	7.15972	7.18464	7.70051	7.21963	7.54002	7.46151	7.04056	7.17692	1.19631	1.76111	1.28892	-1.35802	1.12656	1.00775		-2.06323	-1.86983	-1.83892	-1.26998	-1.1961	-1.43777	AF245700	sciellin precursor, (Scel) mRNA, complete cds	sciellin	C
Spot06132	2.08034e-07	L04275	Msr1	6.58297	6.32995	6.38049	6.53834	6.95564	6.83568	6.38281	6.31279	6.28669	6.52097	6.78776	6.96716	1.22161	1.01731	1.09834	1.01752	1.18279	-1.14052		-1.04564	1.86953	1.57647	1.14817	1.60797	1.97481	L04275	macrophage scavenger receptor type II mRNA, complete cds	macrophage scavenger receptor 1	D
Spot06139	1.71189e-05	NM_013867	Bcar3	7.41656	7.32013	7.36639	7.27615	7.31091	7.16023	7.4251	7.292	7.25623	7.59598	7.15997	7.11381	-1.00858	1.02853	1.11645	-1.37689	1.16294	1.04751		-1.15074	-1.00926	-1.22895	1.18634	-1.14115	-1.15306	NM_013867	breast cancer anti-estrogen resistance 3 (Bcar3), mRNA	breast cancer anti-estrogen resistance 3	C
Spot06141	9.43685e-08	NM_010555	Il1r2	5.49118	5.39361	5.58501	5.8576	6.21186	6.06211	5.44169	5.39358	5.38602	5.75303	6.07368	5.94782	1.05074	1.00003	1.22017	1.11023	1.14818	1.12108		1.44255	2.26653	1.6114	1.36525	1.97408	1.75383	NM_010555	interleukin 1 receptor, type II (Il1r2), mRNA	interleukin 1 receptor, type II	D
Spot06142	2.58141e-10	NM_010766	Marco	6.9152	6.47778	6.43663	7.17792	7.39914	7.35781	7.20109	7.07679	6.98761	7.72298	7.7084	7.77506	-1.33095	-1.82032	-1.73496	-1.72471	-1.36241	-1.51779		1.30047	2.51271	2.51225	1.68521	1.88063	2.19778	NM_010766	macrophage receptor with collagenous structure (Marco), mRNA	macrophage receptor with collagenous structure	D
Spot06145	0.00219622	NM_013512	Epb4.1l4a	5.92998	5.9086	5.96489	5.88922	5.85762	5.70294	6.12298	5.82075	5.93212	5.99637	5.73178	5.71589	-1.21289	1.09183	1.03331	-1.11309	1.1341	-1.01303		-1.04159	-1.05231	-1.29945	-1.13498	-1.09305	-1.2414	NM_013512	erythrocyte protein band 4.1-like 4 (Epb4.1l4), mRNA	erythrocyte protein band 4.1-like 4a	C
Spot06167	0.00100846	NM_009926	Col11a2	6.67408	6.67543	6.73548	6.63157	6.63516	6.54524	6.7346	6.62307	6.81588	6.64794	6.67181	6.50363	-1.06239	1.05376	-1.08372	-1.0165	-1.03733	1.04249		-1.04343	-1.0411	-1.20954	-1.09052	1.04996	-1.36649	NM_009926	procollagen, type XI, alpha 2 (Col11a2), mRNA	procollagen, type XI, alpha 2	C
Spot06176	4.65072e-12	NM_013588	Lrpb7	6.42014	6.43131	6.41798	6.27695	6.95342	6.7775	6.43125	6.5256	6.49827	6.28959	6.69835	6.81858	-1.01118	-1.09888	-1.0836	-1.01272	1.29054	-1.04193		-1.15395	1.68559	1.43264	-1.15219	1.18857	1.37755	NM_013588	leucine rich protein, B7 gene (Lrpb7), mRNA	leucine rich protein, B7 gene	D
Spot06180	0.000178428	NM_011880	Rgs7	6.11862	5.97125	6.05385	5.94282	6.034	5.86489	6.13782	6.0644	6.19086	5.96411	5.92724	5.7826	-1.01939	-1.09763	-1.14684	-1.02152	1.11267	1.08577		-1.1922	1.06476	-1.20799	-1.18971	-1.14702	-1.5042	NM_011880	regulator of G protein signaling 7 (Rgs7), mRNA	regulator of G protein signaling 7	C
Spot06181	0.00172653	NM_009527	Wnt7a	7.10877	7.05602	7.10499	7.01338	7.11058	7.08594	7.18319	7.22562	7.24806	7.04465	7.07579	6.96785	-1.07726	-1.18484	-1.1538	-1.03177	1.0354	1.12534		-1.10009	1.05607	-1.01924	-1.1486	-1.16165	-1.3234	NM_009527	wingless-related MMTV integration site 7A (Wnt7a), mRNA	wingless-related MMTV integration site 7A	C
Spot06185	6.7608e-05	NM_009615	Adam17	6.98705	6.92784	6.95015	7.09977	7.2801	7.33491	7.05733	7.02122	7.07281	7.0688	7.19244	7.20894	-1.07281	-1.09788	-1.1305	1.03145	1.09162	1.13425		1.11932	1.42228	1.46926	1.01154	1.18675	1.14583	NM_009615	a disintegrin and metalloproteinase domain 17 (Adam17), mRNA	a disintegrin and metalloproteinase domain 17	D
Spot06187	1.27952e-06	NM_008368	Il2rb	5.89588	5.82906	5.83097	6.03675	6.29773	6.34436	5.83146	5.93527	5.93007	5.9274	6.15726	6.22854	1.06654	-1.11206	-1.10417	1.11555	1.15082	1.12279		1.15128	1.59788	1.67094	1.10069	1.24856	1.34779	NM_008368	interleukin 2 receptor, beta chain (Il2rb), mRNA	interleukin 2 receptor, beta chain	D
Spot06191	2.98096e-06	NM_008903	Ppap2a	8.77049	8.73885	8.68651	8.70396	8.35273	8.4138	9.0079	8.82594	8.8076	8.74604	8.61225	8.35759	-1.26797	-1.091	-1.12873	-1.04298	-1.2963	1.05782		-1.06879	-1.47127	-1.31351	-1.29936	-1.23825	-1.56833	NM_008903	phosphatidic acid phosphatase 2a (Ppap2a), mRNA	phosphatidic acid phosphatase 2a	C
Spot06196	2.88642e-07	NM_011999	Clec4a2	6.16006	6.0851	6.15542	6.59366	6.84364	6.77384	6.26624	6.35558	6.24489	6.52099	6.61495	6.64823	-1.11203	-1.31059	-1.09359	1.07538	1.25694	1.13383		1.5428	2.13514	1.85599	1.29014	1.29612	1.49682	NM_011999	C-type (calcium dependent, carbohydrate recognition domain) lectin, superfamily member 6 (Clecsf6), mRNA	C-type lectin domain family 4, member a2	D
Spot06197	0.00153855	L20334	Edg5	6.58191	6.48517	6.59283	6.72173	6.86786	6.86888	6.65297	6.58125	6.6224	6.67459	6.78142	6.74806	-1.07365	-1.10084	-1.03001	1.04827	1.09029	1.12842		1.15007	1.46622	1.31791	1.02186	1.22161	1.1339	L20334	EDG-like receptor mRNA, partial cds	endothelial differentiation, sphingolipid G-protein-coupled receptor, 5	D
Spot06198	0.000460398	NM_009325	Tbxa2r	6.78632	6.69196	6.84485	6.72009	6.56442	6.60492	6.86283	6.83249	6.83509	6.63421	6.67331	6.51097	-1.07952	-1.15088	1.00981	1.08967	-1.11504	1.09851		-1.06847	-1.13603	-1.27116	-1.25686	-1.17255	-1.38282	NM_009325	thromboxane A2 receptor (Tbxa2r), mRNA	thromboxane A2 receptor	C
Spot06199	0.00375085	NM_008966	Ptgfr	5.4953	5.29154	5.37387	5.51613	5.30716	5.34782	5.70282	5.48114	5.51807	5.5136	5.40004	5.24723	-1.23062	-1.20877	-1.15511	1.00253	-1.09733	1.10583		1.02104	1.01574	-1.02639	-1.20831	-1.08448	-1.31106	NM_008966	prostaglandin F receptor (Ptgfr), mRNA	prostaglandin F receptor	C
Spot06219	0.00494394	NM_009539	Zap70	6.53561	6.29667	6.32568	6.42093	6.55222	6.57437	6.25106	6.21881	6.20989	6.3705	6.57539	6.83626	1.32917	1.08098	1.12276	1.05172	-1.02343	-1.29938		-1.12152	1.29117	1.28236	1.12687	1.42843	1.87081	NM_009539	zeta-chain (TCR) associated protein kinase (70kD) (Zap70), mRNA	zeta-chain (TCR) associated protein kinase	D
Spot06229	4.15085e-06	NM_021541	Cryba2	6.22118	6.22494	6.24904	6.31905	6.49095	6.45022	6.22663	6.16857	6.25584	6.29735	6.30508	6.39266	-1.00546	1.05799	-1.00683	1.02194	1.20426	1.05926		1.10282	1.30474	1.22285	1.07328	1.14626	1.14661	NM_021541	crystallin, beta A2 (Cryba2), mRNA	crystallin, beta A2	D
Spot06230	0.00494532	NM_008590	Mest	6.56198	6.5237	6.44627	6.43673	6.19862	6.19839	6.50352	6.33249	6.34392	6.35967	6.2161	6.47842	1.06021	1.21071	1.10777	1.08011	-1.01763	-1.32316		-1.13344	-1.38413	-1.2813	-1.15471	-1.12343	1.14396	NM_008590	mesoderm specific transcript (Mest), mRNA	mesoderm specific transcript	C
Spot06231	9.94177e-09	NM_010080	Dspp	7.27357	7.24896	7.2108	7.47573	7.59515	7.67374	7.23213	7.16837	7.08061	7.46046	7.43795	7.62003	1.04231	1.08393	1.13905	1.01538	1.17023	1.05518		1.22404	1.41367	1.58873	1.2565	1.30942	1.71502	NM_010080	dentin sialophosphoprotein (Dspp), mRNA	dentin sialophosphoprotein	D
Spot06241	2.23413e-06	NM_009642	Agtrap	6.75093	6.73848	6.7631	6.80307	7.01368	7.22896	6.79324	6.74122	6.78696	6.8519	6.97757	7.07519	-1.04322	-1.00274	-1.02415	-1.05004	1.03677	1.16623		1.05352	1.31678	1.59339	1.06041	1.26661	1.33406	NM_009642	angiotensin II, type I receptor-associated protein (Agtrap), mRNA	angiotensin II, type I receptor-associated protein	D
Spot06242	0.00514759	NM_009942	Cox5b	7.80629	7.6464	7.66806	7.7166	7.93768	7.99869	7.8792	7.66023	7.66022	7.84496	7.82467	7.92658	-1.07563	-1.01393	1.00787	-1.13696	1.11965	1.07478		-1.09383	1.33815	1.39185	-1.03482	1.17873	1.30521	NM_009942	cytochrome c oxidase, subunit Vb (Cox5b), mRNA	cytochrome c oxidase, subunit Vb	D
Spot06246	2.67459e-05	L10904	Gcap26	6.81805	6.75447	6.6402	6.46996	6.55074	6.5579	6.72312	6.55639	6.63598	6.70022	6.25451	6.50566	1.09958	1.21906	1.00423	-1.25894	1.34479	1.05362		-1.41636	-1.22597	-1.08578	-1.02316	-1.3524	-1.13918	L10904	(clone Gcap26) mRNA sequence	granule cell antiserum positive 26	C
Spot06263	0.00287967	NM_008540	Smad4	6.94177	6.90123	6.91879	6.8519	6.84453	6.81052	7.06507	6.93507	6.99107	6.99717	6.89008	6.8161	-1.13122	-1.03442	-1.07496	-1.15635	-1.04661	-1.00559		-1.09404	-1.05834	-1.11434	-1.07026	-1.04601	-1.19121	NM_008540	MAD homolog 4 (Drosophila) (Madh4), mRNA	MAD homolog 4 (Drosophila)	C
Spot06266	0.000286052	Y12229	Utrn	6.72384	6.61751	6.61744	6.60265	6.59452	6.53363	6.73793	6.6631	6.76081	6.62133	6.48765	6.49876	-1.01419	-1.04665	-1.15415	-1.01886	1.11279	1.03549		-1.12884	-1.02325	-1.08742	-1.12367	-1.19177	-1.29959	Y12229	mRNA for utrophin	utrophin	C
Spot06276	1.13258e-06	NM_008813	Enpp1	6.01455	5.9108	6.00361	6.22379	6.36585	6.40976	5.95631	6.01303	6.0297	6.18022	6.25204	6.22119	1.05997	-1.10765	-1.02643	1.04454	1.12053	1.20752		1.23274	1.57625	1.50102	1.25095	1.26999	1.21106	NM_008813	ectonucleotide pyrophosphatase/phosphodiesterase 1 (Enpp1), mRNA	ectonucleotide pyrophosphatase/phosphodiesterase 1	D
Spot06277	0.000356545	NM_011280	Trim10	6.1752	6.1105	6.14034	6.28352	6.41789	6.54138	6.08467	6.04737	6.19769	6.24742	6.322	6.30029	1.09476	1.06517	-1.05902	1.03676	1.10064	1.27263		1.1144	1.35988	1.49337	1.17675	1.31605	1.10805	NM_011280	ring finger protein 9 (Rnf9), mRNA	tripartite motif protein 10	D
Spot06292	7.29324e-07	Z47773	0	8.00414	8.0034	8.05801	8.41528	8.48244	8.56369	7.99435	8.18622	8.06316	8.23679	8.46007	8.30596	1.00983	-1.2006	-1.00517	1.19541	1.02262	1.29399		1.50854	1.61453	1.65812	1.27435	1.31502	1.27482	Z47773	mRNA expressed in islet cells (clone 31D)	0	D
Spot06294	0.000258873	Z25735	0	6.12671	6.07682	6.23297	6.29155	6.42651	6.49649	6.13108	6.18186	6.21418	6.25977	6.37429	6.42247	-1.00438	-1.11076	1.01897	1.03229	1.05361	1.07682		1.1792	1.41863	1.30149	1.13734	1.21219	1.23157	Z25735	mRNA for exon 4c	0	D
Spot06302	0.000213581	X04231	0	9.35509	9.3311	9.4022	9.26758	9.3988	9.9361	9.29945	9.20864	9.4473	9.36701	9.6287	9.90209	1.05722	1.13028	-1.04614	-1.10454	-1.25848	1.03459		-1.09146	1.07005	1.70559	1.06989	1.52206	1.57585	X04231	4.5S small RNA associated with poly-(a)-containing RNAs	0	D
Spot06330	5.24249e-07	BC006062	Tmem16a	7.057	7.041	6.94792	6.74751	6.73555	6.68089	7.15719	6.71535	6.96646	7.04275	6.45725	6.68266	-1.10538	1.38494	-1.01871	-1.34344	1.32089	-1.00178		-1.36273	-1.35723	-1.30609	-1.12125	-1.29447	-1.32817	BC006062	Mus musculus, clone MGC:8241 IMAGE:3591765, mRNA, complete cds.	transmembrane protein 16A	C
Spot06347	9.98758e-06	NM_016924	ORF5	6.41418	6.54516	6.4116	6.39105	6.72094	7.22583	6.3526	6.3123	6.49343	6.54678	6.83471	7.0645	1.06351	1.26221	-1.08527	-1.16851	-1.1205	1.17508		-1.0234	1.19217	2.25744	1.21431	1.68609	1.77016	NM_016924	open reading frame 5 (ORF5), mRNA	open reading frame 5	D
Spot06348	9.42114e-07	U26229	0	6.55795	6.67684	6.60599	6.58277	6.95534	7.50035	6.55107	6.55379	6.67784	6.7339	7.05496	7.3813	1.0069	1.13094	-1.07449	-1.16314	-1.10475	1.12642		1.02513	1.32115	2.44577	1.2006	1.65065	2.02074	U26229	clone NSAT41 nonsatellite RNA sequence	0	D
Spot06350	0.00148701	AB041659	4930570C03Rik	6.65072	6.63843	6.573	6.54395	6.5189	6.39059	6.6296	6.61217	6.7051	6.57638	6.55923	6.43665	1.02134	1.02662	-1.14122	-1.03297	-1.04116	-1.04713		-1.11268	-1.12698	-1.2001	-1.05466	-1.05436	-1.30794	AB041659	brain cDNA, clone MNCb-3925	RIKEN cDNA 4930570C03 gene	C
Spot06352	0.00218079	AF204175	Popdc2	6.34656	6.26413	6.26254	6.24079	6.22318	6.0903	6.43925	6.30803	6.28526	6.27527	6.2299	6.08462	-1.09711	-1.04488	-1.02298	-1.03508	-1.00674	1.0057		-1.11157	-1.0418	-1.18796	-1.17819	-1.08126	-1.22219	AF204175	chromosome 16 popeye protein 2 (Pop2) mRNA, complete cds	popeye domain containing 2	C
Spot06353	0.000361883	NM_021503	Myoz2	7.27346	7.16407	7.18895	7.10101	6.98134	6.74156	7.34874	7.20217	7.3089	7.05417	7.07937	6.8104	-1.07818	-1.03883	-1.12743	1.04796	-1.103	-1.07126		-1.18821	-1.20049	-1.56423	-1.34255	-1.13065	-1.64625	NM_021503	cDNA sequence AJ252148 (AJ252148-pending), mRNA	myozenin 2	C
Spot06359	0.00120061	NM_011469	Sprr2b	8.39101	8.35777	8.35242	8.20563	8.18527	8.17887	8.35053	8.41328	8.49112	8.33296	8.3106	8.15453	1.04131	-1.05708	-1.14878	-1.13579	-1.13353	1.02464		-1.20368	-1.18828	-1.18952	-1.01772	-1.10813	-1.40016	NM_011469	small proline-rich protein 2B (Sprr2b), mRNA	small proline-rich protein 2B	C
Spot06385	2.63061e-11	NM_013819	H2-M3	8.34841	8.12294	8.19683	8.6682	9.06657	9.22201	8.30281	8.52466	8.3696	8.61571	9.04225	9.14328	1.04666	-1.4944	-1.1886	1.05388	1.02461	1.08191		1.37683	2.56928	2.78761	1.36739	1.67798	2.16773	NM_013819	histocompatibility 2, M region locus 3 (H2-M3), mRNA.	histocompatibility 2, M region locus 3	D
Spot06392	0.000695378	NM_010187	Fcgr2b	6.54429	6.40153	6.31312	6.6149	6.9462	7.06604	6.38272	6.27287	6.28707	6.62609	6.85326	7.24718	1.17535	1.1373	1.0264	-1.01125	1.09739	-1.19859		1.07317	1.72404	2.12317	1.27554	1.78673	2.61199	NM_010187	Fc receptor, IgG, low affinity IIb (Fcgr2b), mRNA.	Fc receptor, IgG, low affinity IIb	D
Spot06399	2.87031e-06	AF041897	0	7.44404	7.31109	7.30276	7.48136	7.68714	7.7162	7.4309	7.34149	7.29369	7.42992	7.66347	7.92403	1.01323	-1.03087	1.00911	1.05278	1.02395	-1.231		1.03803	1.45652	1.51201	-1.00097	1.37986	1.87825	AF041897	infected B seq 6, day 7, T cell receptor beta chain mRNA, partial cds.	0	D
Spot06402	0.00372943	AF000918	0	6.31451	6.7732	6.87273	6.77344	6.64533	6.44925	6.40927	6.14945	6.41911	6.61579	6.23683	6.77516	-1.09939	1.86591	1.574	1.17075	1.50455	-1.38529		1.58237	-1.13641	-1.52726	1.22939	1.09131	1.42767	AF000918	clone BSa10 mutated immunoglobulin heavy chain (S107V1) gene, partial cds.	0	A
Spot06406	4.52582e-05	AF093561	0	6.03828	6.21087	6.10597	6.32822	6.41118	5.87935	5.35041	5.69285	5.46229	5.36642	5.30129	5.45892	1.98948	1.67869	1.90346	2.61641	3.03401	1.52262		1.33635	1.22178	-1.25434	1.01614	-1.47929	-1.00338	AF093561	monoclonal antibody 1G5 immunoglobulin heavy chain variable region mRNA, partial cds.	0	A
Spot06408	1.0294e-05	AF306532	Ccrl1	6.08865	6.31457	6.18651	5.99618	5.83863	5.82433	6.24682	6.22175	6.29596	6.09973	5.79762	5.94595	-1.17137	1.09726	-1.11566	-1.1091	1.04186	-1.12933		-1.09688	-1.60952	-1.43646	-1.15846	-1.52826	-1.41907	AF306532	chemokine receptor CCR11 mRNA, complete cds.	chemokine (C-C motif) receptor-like 1	C
Spot06440	1.86184e-13	K01925	H2-Aa	8.6566	8.64564	8.4207	8.95476	9.21236	9.54859	8.73421	8.8385	8.72088	9.0079	9.18445	9.57113	-1.0807	-1.21272	-1.35011	-1.05458	1.02831	-1.0228		1.34737	1.76248	3.08915	1.3148	1.41332	2.34024	K01925	MHC class II H2-IA-alpha gene (q haplotype), mRNA.	histocompatibility 2, class II antigen A, alpha	D
Spot06450	0.000895326	AF000907	0	5.82058	5.84471	6.13899	5.79162	6.32861	5.94068	5.38613	5.48452	5.54778	5.55435	5.48543	4.96007	1.5441	1.4336	1.80618	1.26778	2.32374	2.66609		-1.02938	1.6224	-1.21934	1.1832	1.00091	-1.79986	AF000907	clone WSc02 mutated immunoglobulin heavy chain (S107V1) gene, partial cds.	0	A
Spot06454	0.00422448	AF000908	0	6.09731	6.41903	6.47161	6.31505	6.59823	6.33711	6.0535	6.07529	6.5272	6.13182	6.02669	5.9507	1.04479	1.41021	-1.05717	1.20109	1.77099	1.47169		1.24326	1.19626	-1.14397	1.08147	-1.0498	-1.77981	AF000908	clone WSd14 mutated immunoglobulin heavy chain (S107V1) gene, partial cds.	0	A
Spot06494	4.5704e-05	X70098	0	5.42068	5.62012	5.58053	5.49216	5.4017	5.52976	6.56603	6.60476	6.64187	6.14343	6.25636	6.43078	-3.14354	-2.67686	-2.89024	-1.91797	-2.35058	-2.4621		1.0741	-1.24411	-1.05208	-1.52592	-1.4168	-1.23503	X70098	NPCRHB6 mRNA for immunoglobulin heavy chain, variable region.	0	B
Spot06502	0.000279475	Z15020	0	6.08557	6.18841	6.19986	6.12168	6.21012	6.25452	7.01601	7.09387	7.03117	6.6591	6.78835	6.83489	-2.53563	-2.47306	-2.29633	-1.71157	-1.78288	-1.78669		1.03678	1.02195	1.05619	-1.42891	-1.35732	-1.21687	Z15020	germline gene for immunoglobulin IgG heavy chain variable region subgroup XI (161).	0	B
Spot06514	0.00099685	U55504	0	6.45277	6.5061	6.64909	6.63739	6.84149	6.35483	6.53636	6.33733	6.41868	6.27886	5.97737	6.12574	-1.08719	1.18385	1.25912	1.43122	2.37291	1.25745		1.20276	1.39848	-1.34214	-1.29369	-1.43327	-1.34035	U55504	anti-DNA immunoglobulin heavy chain IgG mRNA, antibody 384s.62, partial cds.	0	A
Spot06517	0.000275086	X66653	0	6.46363	6.61592	6.91842	6.64581	7.0327	6.67944	6.32647	6.28253	6.06847	6.28765	5.89952	5.74273	1.147	1.3957	2.33953	1.4307	3.10551	2.55157		1.19984	1.51706	-1.26996	-1.03958	-1.46669	-1.38506	X66653	rearranged mRNA for immunoglobulin heavy chain (V region).	0	A
Spot06526	0.00474122	AF072794	0	6.652	7.09161	6.93567	6.96484	6.9892	6.95882	6.48103	6.73809	6.65444	6.97889	6.11808	6.01376	1.18646	1.42408	1.32475	-1.01415	2.38957	2.57295		1.3673	-1.10785	1.02342	1.6452	-1.85894	-1.89777	AF072794	B.128 anti-DNA immunoglobulin IgM kappa light chain variable region mRNA, partial cds.	0	A
Spot06528	0.00248118	AF012143	0	7.01344	7.01778	7.02832	6.83754	6.60286	6.59092	6.84108	6.90267	7.15341	6.76109	6.64574	6.43895	1.1881	1.122	-1.13326	1.07945	-1.04381	1.16414		-1.19232	-1.51425	-1.54866	-1.08328	-1.29296	-2.0431	AF012143	T-cell receptor beta chain (TCRB) mRNA, partial cds.	0	C
Spot06529	0.000113345	M17771	0	5.39854	5.67129	5.86267	5.54083	5.88601	5.59407	5.18736	5.17006	5.40462	5.29398	5.23261	4.85392	1.23513	1.65074	1.58098	1.27998	1.92205	2.09624		1.15291	1.23951	-1.30813	1.11251	1.06455	-1.73447	M17771	Ig nonexpressed rearranged heavy-chain V-region (V-J) gene, partial cds, clone 236.	0	A
Spot06542	0.000448648	M32048	0	5.86054	6.41243	6.08561	6.0659	6.14163	6.18867	5.73605	5.91102	5.70671	5.69755	5.56717	5.34552	1.13257	1.65105	1.46069	1.44535	1.77617	2.32367		1.22796	-1.31102	1.10855	-1.03926	-1.41037	-1.43503	M32048	Ig active H-chain (GAC1) mRNA V-region, from hybridoma 65.1B3, partial cds.	0	A
Spot06548	0.000427578	M12237	0	5.75752	5.81299	6.05326	5.69033	6.10349	5.95416	5.2077	5.33968	5.39028	5.35788	5.16472	4.92926	1.73294	1.60529	1.94057	1.39437	2.55683	2.7868		-1.0695	1.3371	-1.10419	1.16205	-1.19119	-1.58569	M12237	Ig rearranged H-chain V-region mRNA from hybriodoma H36-7, partial cds.	0	A
Spot06558	1.06834e-06	M16072	0	5.29743	5.32763	5.2011	5.23934	5.22571	5.2882	6.43283	6.47608	6.52856	6.07285	6.24018	6.08647	-3.1124	-3.15331	-3.77147	-2.30139	-2.75792	-2.2217		-1.05981	-1.1073	1.09101	-1.43329	-1.26605	-1.55596	M16072	Ig active gamma-2a H-chain V-Dsp2.2-J2-C mRNA (L6 monoclonal antibody).	0	B
Spot06559	0.00477515	BC004690	BC004690	5.62959	5.49399	5.65524	5.7376	5.59494	5.58704	5.87416	5.81212	5.73147	5.66066	5.71188	5.55641	-1.27707	-1.37455	-1.07921	1.07999	-1.12405	1.0311		1.11407	1.10622	-1.07058	-1.238	-1.10544	-1.19131	BC004690	Mus musculus, clone MGC:7859 IMAGE:3501291, mRNA, complete cds.	cDNA sequence BC004690	C
Spot06563	0.00029343	AF113109	0	5.51411	5.78926	5.63195	5.48046	5.43099	5.5471	6.39098	6.52474	6.56984	6.09111	6.13462	6.06896	-2.40337	-2.08649	-2.55459	-1.84163	-2.02107	-1.68516		-1.03423	-1.43084	-1.08855	-1.34969	-1.47716	-1.65017	AF113109	hybridoma 4D8 anti-DNA immunoglobulin heavy chain variable region mRNA, partial cds.	0	B
Spot06564	2.17926e-11	X65748	0	9.30938	9.14097	9.11469	9.62338	9.96413	10.0788	9.21457	9.32394	9.15579	9.55758	9.84294	10.075	1.09946	-1.20078	-1.04196	1.06801	1.12883	1.00386		1.36888	2.27767	2.62251	1.40919	1.68035	2.50724	X65748	Q5k mRNA.	0	D
Spot06566	1.7079e-05	M31555	0	5.50112	5.56497	5.52011	5.42367	5.45994	5.52681	6.23696	6.3159	6.48417	6.0223	6.17861	6.08042	-2.08723	-2.11897	-2.62231	-1.81962	-2.0517	-1.73951		-1.08052	-1.11075	1.00672	-1.23943	-1.14717	-1.49744	M31555	Ig rearranged H-chain gene, V-J4-region.	0	B
Spot06568	3.63091e-10	BC011154	Slamf7	5.95557	5.97972	6.0425	6.27965	6.80322	7.09254	5.96459	6.1008	6.05468	6.20962	6.46874	6.54556	-1.00906	-1.12871	-1.01226	1.07254	1.3972	1.72803		1.38276	2.27845	2.85778	1.27766	1.44477	1.63375	BC011154	Mus musculus, Similar to 19A24 protein, clone MGC:19034 IMAGE:4168309, mRNA, complete cds.	SLAM family member 7	D
Spot06569	0.0015515	Z12492	0	6.78979	6.73572	6.7758	6.94968	7.1522	7.25077	6.74639	6.77487	6.80593	7.01352	6.91184	7.1146	1.04436	-1.03993	-1.03059	-1.06592	1.27171	1.14587		1.17338	1.51661	1.60797	1.30621	1.14678	1.36162	Z12492	rearranged T-cell receptor beta chain Vbeta5 repertoire (VDJ).	0	D
Spot06577	0.00214039	M36214	0	6.68487	6.56153	6.57465	6.28841	6.30034	6.42839	7.08619	7.19615	7.09136	6.7562	6.87029	7.22251	-1.4938	-1.8863	-1.6765	-1.59647	-1.76818	-2.2125		-1.48654	-1.29849	-1.1575	-1.39094	-1.38522	1.14014	M36214	Ig heavy-chain mRNA V region, partial cds. H2-4C2.	0	B
Spot06583	1.90958e-14	NM_010185	Fcer1g	7.89434	7.78246	7.7954	8.60688	9.12406	9.42804	7.96472	7.94734	7.79968	8.5813	8.86385	9.24142	-1.07291	-1.17926	-1.00429	1.02592	1.2972	1.20517		2.03916	3.82517	5.11739	1.85258	2.50054	4.22804	NM_010185	Fc receptor, IgE, high affinity I, gamma polypeptide (Fcer1g), mRNA.	Fc receptor, IgE, high affinity I, gamma polypeptide	D
Spot06597	5.18935e-07	AK011015	Snx7	7.10322	6.98683	6.9661	7.18938	7.32422	7.44894	7.15417	7.00794	7.01345	7.28818	7.23082	7.47661	-1.05228	-1.02134	-1.04848	-1.10384	1.0979	-1.02806		1.08998	1.40129	1.62066	1.1434	1.24966	1.58908	AK011015	13 days embryo liver cDNA, RIKEN full-length enriched library, clone:2510028H01, full insert sequence.	sorting nexin 7	D
Spot06600	7.49006e-05	NM_030554	Rab27b	6.51959	6.48317	6.50809	6.29122	6.27422	6.27451	6.5363	6.45249	6.48395	6.26137	6.19652	6.30575	-1.01684	1.03116	1.02443	1.0303	1.0808	-1.03173		-1.25656	-1.23239	-1.26311	-1.31643	-1.29171	-1.19506	NM_030554	RAB27b, member RAS oncogene family (Rab27b), mRNA.	RAB27b, member RAS oncogene family	C
Spot06605	7.59502e-07	X64700	Ttn	7.52291	7.47798	7.35174	7.63028	7.7939	7.99376	7.57043	7.47937	7.48559	7.66236	7.78853	7.88348	-1.04867	-1.00139	-1.14322	-1.0326	1.00538	1.1166		1.11335	1.37152	1.90032	1.09629	1.36229	1.48868	X64700	titin gene.	titin	D
Spot06607	0.00230226	NM_033374	Dock2	7.44415	7.46599	7.27102	7.42108	7.63547	7.7795	7.37554	7.48706	7.38996	7.51689	7.55309	7.68577	1.07102	-1.02129	-1.1263	-1.10055	1.08587	1.09826		-1.02335	1.18469	1.66275	1.15182	1.06827	1.34422	NM_033374	dedicator of cyto-kinesis 2 (Dock2), mRNA.	dedicator of cyto-kinesis 2	D
Spot06614	7.54846e-09	NM_033373	Krt1-23	6.54275	6.60531	6.54684	6.29861	6.23235	6.24291	6.52168	6.44203	6.58562	6.25625	6.11603	6.33201	1.0213	1.17737	-1.03954	1.04328	1.12335	-1.09319		-1.27653	-1.45203	-1.35517	-1.30399	-1.38541	-1.28867	NM_033373	type I intermediate filament cytokeratin (Haik1-pending), mRNA.	keratin complex 1, acidic, gene 23	C
Spot06616	0.00034695	NM_023835	Trim12	5.56444	5.79122	5.66348	5.52408	5.80683	5.98481	6.31382	6.04092	6.22655	6.48202	6.45284	6.57526	-2.11568	-1.28365	-1.75607	-2.60632	-1.90792	-1.8048		-1.04119	1.01574	1.37896	1.18317	1.50972	1.41723	NM_023835	tripartite motif protein 12 (Trim12), mRNA.	tripartite motif protein 12	D
Spot06620	6.72406e-06	AK010208	2310076O14Rik	6.01784	6.09706	6.09711	6.25428	6.56858	6.58243	6.03606	6.0335	6.11942	6.26402	6.42852	6.33896	-1.01839	1.06563	-1.02256	-1.00978	1.15034	1.27566		1.26674	1.60242	1.62469	1.25603	1.48442	1.24551	AK010208	adult male tongue cDNA, RIKEN full-length enriched library, clone:2310076O14, full insert sequence.	RIKEN cDNA 2310076O14 gene	D
Spot06621	2.45519e-09	AF237917	Ms4a7	5.94074	5.96703	5.86424	6.13879	6.70144	6.85836	5.94429	6.02344	6.1082	6.22044	6.49997	6.78628	-1.00356	-1.05803	-1.2763	-1.08508	1.22319	1.07474		1.21903	2.08424	2.70235	1.31805	1.61048	1.97008	AF237917	MS4A7 protein mRNA, complete cds.	membrane-spanning 4-domains, subfamily A, member 7	D
Spot06629	4.43686e-06	NM_007894	Ear1	8.40381	8.21743	8.2651	7.81759	7.44564	7.63202	8.35073	8.30016	8.46771	7.91847	7.94639	7.84962	1.05452	-1.08625	-1.2246	-1.10614	-1.64995	-1.2431		-1.79719	-2.16364	-1.8834	-1.54074	-1.42443	-1.85537	NM_007894	eosinophil-associated ribonuclease 1 (Ear1), mRNA.	eosinophil-associated, ribonuclease A family, member 1	C
Spot06633	0.00324018	AL136158	0	5.8182	5.90627	6.08544	6.01963	6.14895	5.99511	5.77528	5.94282	5.94479	5.92548	5.66588	5.55626	1.04385	-1.03723	1.15102	1.09872	1.62105	1.55092		1.22315	1.27467	-1.09454	1.16207	-1.31909	-1.47482	AL136158	dM538M10.5 (novel 7 transmembrane receptor (rhodopsin family) (olfactory receptor like) protein similar to human HS6M1-28)	0	A
Spot06642	3.21306e-06	AK014220	Rasa4	5.93775	5.90321	5.87875	6.10284	6.38236	6.59845	5.98534	5.92302	6.07646	6.07297	6.15589	6.24966	-1.04874	-1.02001	-1.21861	1.03032	1.25417	1.41734		1.1795	1.6147	2.0538	1.09159	1.26221	1.1891	AK014220	13 days embryo head cDNA, RIKEN full-length enriched library, clone:3110056A02, full insert sequence.	RAS p21 protein activator 4	D
Spot06650	0.00214957	AK006283	1200009F10Rik	8.16347	8.0932	8.03623	8.2557	8.41446	8.60384	8.20718	8.1949	8.24873	8.31059	8.32211	8.42819	-1.04468	-1.10705	-1.23676	-1.05642	1.09675	1.19202		1.09662	1.37886	1.76405	1.10894	1.13565	1.19658	AK006283	adult male testis cDNA, RIKEN full-length enriched library, clone:1700023M03, full insert sequence.	RIKEN cDNA 1200009F10 gene	D
Spot06675	3.79936e-06	NM_031863	2610528M18Rik	5.84698	5.81688	5.82894	6.00108	6.14015	6.23794	5.94192	5.86275	5.95496	6.07143	6.10965	6.34566	-1.09959	-1.04694	-1.1343	-1.07288	1.03098	-1.11374		1.16661	1.38164	1.5053	1.13827	1.28004	1.47801	NM_031863	RIKEN cDNA 2610528M18Rik gene (2610528M18Rik), mRNA.	RIKEN cDNA 2610528M18 gene	D
Spot06680	5.04781e-05	AK020100	6530419G12Rik	5.93246	5.88285	5.84307	6.01035	6.07543	6.23489	5.99542	5.93144	5.87544	5.95959	6.03917	6.18196	-1.06498	-1.04979	-1.0329	1.05207	1.03693	1.05435		1.08101	1.21237	1.47966	-1.03648	1.11374	1.35869	AK020100	10 days neonate cerebellum cDNA, RIKEN full-length enriched library, clone:6530419G12, full insert sequence.	RIKEN cDNA 6530419G12 gene	D
Spot06684	0.00196389	AK008737	2210016H18Rik	6.39714	6.39043	6.45146	6.29942	6.18546	6.15919	6.36581	6.3317	6.32969	6.27127	6.10088	6.10314	1.03182	1.06049	1.1295	1.02855	1.08826	1.05766		-1.10265	-1.22749	-1.33946	-1.09915	-1.25963	-1.25426	AK008737	adult male stomach cDNA, RIKEN full-length enriched library, clone:2210016H18, full insert sequence.	RIKEN cDNA 2210016H18 gene	C
Spot06689	0.000284709	M77015	Hsd3b3	5.77716	5.72057	5.74367	5.92297	6.07851	5.9734	5.75284	5.77441	5.78723	5.92002	5.88719	5.94083	1.02462	-1.05532	-1.04451	1.00296	1.21085	1.0331		1.15698	1.43038	1.25825	1.18197	1.11938	1.16603	M77015	3-beta-hydroxysteroid dehydrogenase/delta-5-delta-4-isomerase mRNA sequence.	hydroxysteroid dehydrogenase-3, delta<5>-3-beta	D
Spot06697	0.000219229	AK019513	Kdelc2	6.74402	6.68218	6.57709	6.42563	6.41212	6.26064	6.78373	6.47782	6.56487	6.48812	6.38447	6.36823	-1.04051	1.22673	1.0123	-1.06448	1.02804	-1.11359		-1.37491	-1.31004	-1.37225	-1.34394	-1.09785	-1.2173	AK019513	0 day neonate head cDNA, RIKEN full-length enriched library, clone:4833410J10, full insert sequence.	KDEL (Lys-Asp-Glu-Leu) containing 2	C
Spot06714	1.2975e-10	NM_025961	Gatm	6.76579	6.70528	6.71784	7.15385	7.71381	7.83695	6.95257	6.8889	6.81639	7.23333	7.38309	7.4566	-1.20536	-1.20156	-1.10357	-1.08272	1.39198	1.46279		1.47412	2.74157	3.06212	1.32414	1.63916	1.89688	NM_025961	RIKEN cDNA 1810003P21 gene (1810003P21Rik), mRNA.	glycine amidinotransferase (L-arginine:glycine amidinotransferase)	D
Spot06723	1.23036e-05	AK014551	4632404N19Rik	6.54471	6.50745	6.49009	6.66391	6.9118	6.80101	6.58385	6.60777	6.64692	6.6533	6.75939	6.72555	-1.03992	-1.10553	-1.16979	1.01066	1.16463	1.07838		1.1266	1.49833	1.36467	1.07192	1.16371	1.08181	AK014551	0 day neonate skin cDNA, RIKEN full-length enriched library, clone:4632404N19, full insert sequence.	RIKEN cDNA 4632404N19 gene	D
Spot06759	0.00540458	NM_027722	Nudt4	7.16308	7.02937	7.02615	7.0874	7.14322	7.20001	7.21602	6.9037	6.98073	7.18274	7.13641	7.37595	-1.05437	1.1339	1.04647	-1.10003	1.00683	-1.19237		-1.07861	1.12059	1.18988	-1.03384	1.26202	1.48471	NM_027722	RIKEN cDNA 4933436C10 gene (4933436C10Rik), mRNA.	nudix (nucleoside diphosphate linked moiety X)-type motif 4	D
Spot06762	1.92849e-06	AK008492	Dusp11	6.51955	6.49469	6.44572	6.60172	6.81378	6.97698	6.7048	6.61303	6.44485	6.6255	6.75588	6.92598	-1.20351	-1.12564	1.00088	-1.02407	1.05961	1.05233		1.08563	1.37589	1.70107	-1.08252	1.15355	1.61791	AK008492	adult male small intestine cDNA, RIKEN full-length enriched library, clone:2010300F21, full insert sequence.	dual specificity phosphatase 11 (RNA/RNP complex 1-interacting)	D
Spot06766	2.39414e-11	NM_018746	Itih4	7.45132	7.08009	7.19465	7.90318	8.24534	7.81407	7.306	7.40732	7.30522	8.23785	8.10115	7.91973	1.15641	-1.38712	-1.11691	-1.39747	1.1551	-1.11144		1.57123	3.2067	1.85785	2.53918	2.00137	1.84875	NM_018746	inter alpha-trypsin inhibitor, heavy chain 4 (Itih4), mRNA.	inter alpha-trypsin inhibitor, heavy chain 4	D
Spot06820	6.82787e-14	NM_008329	Ifi204	6.06595	5.97242	5.89298	6.77841	7.76766	7.62378	6.06154	6.04141	5.98782	6.64843	7.12015	7.06503	1.00442	-1.07144	-1.09949	1.1388	1.91078	1.74848		2.03898	6.02095	5.64519	1.79838	2.94096	2.93647	NM_008329	interferon activated gene 204 (Ifi204), mRNA.	interferon activated gene 204	D
Spot06849	0.00166315	NM_025965	Ssr1	7.46169	7.36681	7.3663	7.48684	7.54832	7.5785	7.59258	7.3535	7.24848	7.53182	7.48492	7.72527	-1.13985	1.01339	1.12505	-1.04601	1.06545	-1.15808		1.02547	1.19902	1.2364	-1.06265	1.14044	1.6109	NM_025965	RIKEN cDNA 2510001K09 gene (2510001K09Rik), mRNA.	signal sequence receptor, alpha	D
Spot06851	0.00010649	AK004556	Slc16a9	7.13759	7.1466	7.1209	7.00188	6.68391	6.5885	7.21116	7.0845	7.12808	7.03901	6.7767	6.83355	-1.07634	1.06407	-1.0072	-1.03783	-1.09724	-1.2777		-1.14535	-1.58835	-1.70303	-1.18786	-1.36043	-1.34249	AK004556	adult male lung cDNA, RIKEN full-length enriched library, clone:1200003C15, full insert sequence.	solute carrier family 16 (monocarboxylic acid transporters), member 9	C
Spot06857	0.00224695	NM_007490	Art2a	5.23057	5.1902	5.18269	5.38385	5.4391	5.61066	5.0519	5.02695	5.20264	5.16799	5.34722	5.32051	1.19563	1.17733	-1.02015	1.24092	1.09624	1.33662		1.16565	1.28262	1.53413	1.12311	1.37751	1.12509	NM_007490	ADP-ribosyltransferase 2a (Art2a), mRNA.	ADP-ribosyltransferase 2a	D
Spot06858	0.00350123	BC012276	Xpo1	7.64705	7.56173	7.57526	7.61116	7.72283	7.84908	7.81531	7.67381	7.50995	7.78094	7.70086	7.81108	-1.18324	-1.11861	1.06749	-1.18505	1.02222	1.03873		-1.03655	1.17481	1.31497	-1.03496	1.02741	1.35139	BC012276	Mus musculus, Similar to exportin 1 (CRM1, yeast, homolog), clone MGC:7051 IMAGE:3156478, mRNA, complete cds.	exportin 1, CRM1 homolog (yeast)	D
Spot06860	3.47219e-08	AK003645	1110012N22Rik	7.37305	7.29627	7.38631	7.47682	7.79545	7.86645	7.39959	7.39331	7.37746	7.49072	7.71442	7.87396	-1.02689	-1.1019	1.00889	-1.014	1.0844	-1.00754		1.10934	1.64738	1.6163	1.09541	1.37866	1.64297	AK003645	18 days embryo cDNA, RIKEN full-length enriched library, clone:1110012N22, full insert sequence.	RIKEN cDNA 1110012N22 gene	D
Spot06868	2.67304e-08	AK015335	4930438D12Rik	8.00481	7.85769	7.82144	8.13536	8.36799	8.4369	8.02453	7.92347	7.91892	8.16141	8.23199	8.41423	-1.01991	-1.06799	-1.10239	-1.0264	1.14568	1.02293		1.13945	1.6658	1.85052	1.1467	1.36142	1.64101	AK015335	adult male testis cDNA, RIKEN full-length enriched library, clone:4930438D12, full insert sequence.	RIKEN cDNA 4930438D12 gene	D
Spot06871	6.71007e-10	NM_013658	Sema4a	7.07222	6.97091	6.94516	7.26451	7.62492	7.79268	7.07279	7.12246	7.00861	7.38027	7.56557	7.66903	-1.00057	-1.16364	-1.06551	-1.12273	1.06115	1.13162		1.21203	1.92324	2.33386	1.35999	1.55754	1.9356	NM_013658	sema domain, immunoglobulin domain (Ig), transmembrane domain (TM) and short cytoplasmic domain, (semaphorin) 4A (Sema4a), mRNA.	sema domain, immunoglobulin domain (Ig), transmembrane domain (TM) and short cytoplasmic domain, (semaphorin) 4A	D
Spot06912	3.04387e-08	NM_013683	Tap1	6.24475	6.3781	6.32178	6.73034	7.36321	7.20337	6.38921	6.33039	6.25263	6.80335	6.98606	7.20319	-1.15541	1.04887	1.07159	-1.07574	1.45813	1.00017		1.62513	2.67811	2.41473	1.51306	1.92643	2.58715	NM_013683	ATP-binding cassette, sub-family B (MDR/TAP), member 2 (Abcb2), mRNA.	transporter 1, ATP-binding cassette, sub-family B (MDR/TAP)	D
Spot06913	5.37376e-07	AF193796	Hoxc13	8.15856	8.12054	8.02252	8.32417	8.54681	8.66311	8.21089	8.11749	8.09719	8.3634	8.48329	8.58013	-1.05373	1.00305	-1.07752	-1.04001	1.06557	1.08651		1.18011	1.53153	1.89759	1.16475	1.44167	1.62085	AF193796	homeodomain protein (Hoxc13) mRNA, complete cds.	homeo box C13	D
Spot06915	0.00109465	NM_024223	Crip2	9.00875	8.89927	8.86085	8.72548	8.55431	8.58654	9.05211	8.96574	9.03075	8.82094	8.70105	8.64287	-1.04431	-1.06873	-1.18519	-1.10017	-1.15806	-1.05795		-1.32747	-1.41194	-1.31562	-1.26008	-1.30303	-1.47386	NM_024223	RIKEN cDNA 0610010I23 gene (0610010I23Rik), mRNA.	cysteine rich protein 2	C
Spot06916	0.000779786	NM_025564	2010012C16Rik	6.15433	6.11829	6.15012	6.21612	6.44165	6.46316	6.27979	6.19781	6.16341	6.21254	6.25532	6.21632	-1.13367	-1.08277	-1.01338	1.00358	1.20481	1.27998		1.06374	1.38176	1.36758	-1.06956	1.0592	1.05433	NM_025564	RIKEN cDNA 2010012C16 gene (2010012C16Rik), mRNA.	RIKEN cDNA 2010012C16 gene	D
Spot06938	0.0020893	AF040240	Sp100	6.21789	6.05282	6.01228	6.28592	6.41829	6.42992	6.0612	5.85547	5.97431	6.15052	6.2107	6.55651	1.16963	1.21818	1.03871	1.14499	1.23071	-1.13496		1.0704	1.44119	1.51837	1.09344	1.42651	1.78999	AF040240	Sp100 gene, exon 6 and partial cds.	nuclear antigen Sp100	D
Spot06941	0.00247441	AJ409496	0	6.00521	5.98517	5.97028	6.12054	6.24323	6.33691	6.04665	5.95288	5.93078	6.06816	6.09308	6.2988	-1.0423	1.03283	1.0403	1.05378	1.16201	1.03885		1.12224	1.29441	1.44287	1.02175	1.15051	1.44488	AJ409496	RNA binding site for Dazl protein, clone fe8.	0	D
Spot06962	0.00537853	AK018418	9830132G07Rik	7.04942	6.99185	6.87036	6.78746	6.787	6.69454	6.99009	6.9202	6.93522	6.91545	6.70354	6.73194	1.06113	1.07428	-1.06701	-1.13653	1.08704	-1.03811		-1.29947	-1.22735	-1.19223	-1.0775	-1.24192	-1.22542	AK018418	16 days embryo lung cDNA, RIKEN full-length enriched library, clone:8430415N23, full insert sequence.	RIKEN cDNA 9830132G07 gene	C
Spot06978	7.87465e-05	AK005665	1700006C19Rik	6.9635	6.9581	6.85398	6.64199	6.64235	6.50635	6.95898	6.84392	6.9756	6.65823	6.60647	6.40384	1.00453	1.12095	-1.12933	-1.01637	1.03653	1.10795		-1.37921	-1.37129	-1.41571	-1.35087	-1.26802	-1.77139	AK005665	adult male testis cDNA, RIKEN full-length enriched library, clone:1700006C19, full insert sequence.	RIKEN cDNA 1700006C19 gene	C
Spot06988	5.60126e-05	NM_026552	Arpc4	7.75637	7.64031	7.61119	7.75095	8.01306	7.94637	7.74363	7.62624	7.61622	7.88641	7.87241	7.99329	1.01282	1.01417	-1.00505	-1.14506	1.15102	-1.04803		-1.00543	1.45171	1.3982	1.15348	1.27912	1.458	NM_026552	RIKEN cDNA 5330419I20 gene (5330419I20Rik), mRNA.	actin related protein 2/3 complex, subunit 4	D
Spot07004	0.000178775	AK011859	2610202C22Rik	5.97546	6.00743	6.07497	5.99291	5.83107	5.87731	6.21187	6.19719	6.07949	6.00324	5.89126	5.62401	-1.26669	-1.20896	-1.00454	-1.01038	-1.06204	1.28828		1.01761	-1.19287	-1.21854	-1.23199	-1.35789	-1.57694	AK011859	10 days embryo cDNA, RIKEN full-length enriched library, clone:2610202C22, full insert sequence.	RIKEN cDNA 2610202C22 gene	C
Spot07024	0.0012139	AF220209	Ndfip1	8.61955	8.44142	8.56153	8.30524	8.21025	8.18366	8.60735	8.34063	8.45395	8.35491	8.20017	8.37901	1.01228	1.10605	1.11359	-1.05092	1.01013	-1.21573		-1.36932	-1.26008	-1.45917	-1.28716	-1.1508	-1.07782	AF220209	Nedd4 WW domain-binding protein 5 mRNA, partial cds.	Nedd4 family interacting protein 1	C
Spot07034	0.00228509	AK011240	2600017H02Rik	7.18875	7.14977	7.16795	7.11831	6.92598	7.22276	7.36234	7.22786	7.11391	7.0729	7.11482	7.26235	-1.18957	-1.08122	1.05552	1.04645	-1.20786	-1.04038		-1.07298	-1.25082	1.05633	-1.33568	-1.11968	1.16001	AK011240	10 days embryo cDNA, RIKEN full-length enriched library, clone:2600017H02, full insert sequence.	RIKEN cDNA 2600017H02 gene	C
Spot07038	0.00227517	AK012199	Znhit1	7.11249	7.01481	7.01242	7.05931	7.19624	7.24452	7.11483	7.01846	6.99609	7.05613	7.15681	7.3148	-1.00234	-1.00366	1.01647	1.00319	1.04021	-1.07281		-1.05461	1.19893	1.26124	-1.06046	1.14838	1.37535	AK012199	11 days embryo cDNA, RIKEN full-length enriched library, clone:2700001K05, full insert sequence.	zinc finger, HIT domain containing 1	D
Spot07041	0.00162585	AK021105	C030026O17Rik	7.6612	7.57066	7.57746	7.41733	7.11737	7.11815	7.52587	7.65291	7.57063	7.43964	7.2448	7.27266	1.14492	-1.08574	1.00686	-1.02256	-1.1359	-1.16709		-1.27619	-1.57348	-1.58298	-1.09006	-1.50398	-1.34712	AK021105	adult male corpus striatum cDNA, RIKEN full-length enriched library, clone:C030026O17, full insert sequence.	RIKEN cDNA C030026O17 gene	C
Spot07044	0.00338584	BC011162	Ncald	7.25789	7.2167	7.26021	7.31112	6.86198	6.8132	7.32253	7.18558	7.19922	6.94164	6.92894	7.00433	-1.06678	1.03161	1.06289	1.44698	-1.06924	-1.21062		1.05468	-1.42578	-1.56363	-1.46359	-1.29259	-1.21518	BC011162	Mus musculus, Similar to neurocalcin delta, clone MGC:18666 IMAGE:4191195, mRNA, complete cds.	neurocalcin delta	C
Spot07050	0.000103102	NM_025460	1810020E01Rik	6.92381	6.86816	6.82485	6.98121	7.1271	7.06145	7.03181	6.77668	6.82405	7.02438	6.98663	7.16256	-1.11405	1.09579	1.0008	-1.04412	1.15081	-1.10639		1.05908	1.29556	1.26693	-1.00745	1.23362	1.40285	NM_025460	RIKEN cDNA 1810020E01 gene (1810020E01Rik), mRNA.	RIKEN cDNA 1810020E01 gene	D
Spot07063	0.000299023	AK005954	1700013H19Rik	5.75362	5.62886	5.63784	5.79241	6.03992	5.95077	5.77783	5.70193	5.7314	5.83328	5.93325	5.93698	-1.0245	-1.0758	-1.09808	-1.04172	1.11258	1.01389		1.03955	1.50842	1.36744	1.05702	1.26026	1.22823	AK005954	adult male testis cDNA, RIKEN full-length enriched library, clone:1700013H19, full insert sequence.	RIKEN cDNA 1700013H19 gene	D
Spot07098	3.1638e-12	NM_025415	Cks2	6.45369	6.43686	6.42841	6.68915	7.16903	7.18572	6.63137	6.57112	6.51562	6.68917	6.97072	7.08818	-1.19444	-1.14369	-1.09113	-1.00002	1.21934	1.10245		1.2655	2.07959	2.13253	1.05951	1.49123	1.77279	NM_025415	RIKEN cDNA 1110038L14 gene (1110038L14Rik), mRNA.	CDC28 protein kinase regulatory subunit 2	D
Spot07099	0.000425698	BC013223	Stard8	7.02159	6.91107	6.9572	6.87675	6.74286	6.67068	7.0858	7.00288	6.90917	6.87173	6.85992	6.61728	-1.06632	-1.09615	1.0492	1.00503	-1.12419	1.05484		-1.15586	-1.18319	-1.33179	-1.23871	-1.15368	-1.33895	BC013223	Mus musculus, clone IMAGE:4023042, mRNA.	START domain containing 8	C
Spot07126	2.22045e-16	NM_033075	D17H6S56E-5	7.01527	6.84657	6.97029	7.69521	8.31196	8.30575	7.34104	7.11627	6.86946	7.89752	8.05545	8.15453	-1.3851	-1.30958	1.10608	-1.22423	1.2924	1.16325		1.97375	4.32923	3.80177	1.74452	2.55789	3.61491	NM_033075	DNA segment, Chr 17, human D6S56E 5 (D17H6S56E-5), mRNA.	DNA segment, Chr 17, human D6S56E 5	D
Spot07127	2.60556e-09	AK019572	4930407I02Rik	7.42724	7.37492	7.35388	7.66691	7.89539	8.03305	7.53525	7.46647	7.42477	7.64494	7.86849	8.01719	-1.11405	-1.09587	-1.07346	1.02221	1.02726	1.01599		1.27083	1.68281	1.97224	1.11594	1.49483	1.80836	AK019572	adult male testis cDNA, RIKEN full-length enriched library, clone:4930407I02, full insert sequence.	RIKEN cDNA 4930407I02 gene	D
Spot07139	0.000415604	AK013813	Zmynd11	7.08419	7.02467	6.99343	6.93785	6.82072	6.69221	7.13821	6.96984	7.05933	7.00511	6.83048	6.80427	-1.0555	1.05635	-1.06812	-1.06958	-1.0098	-1.11858		-1.1576	-1.22623	-1.35151	-1.14236	-1.14955	-1.29055	AK013813	adult male hippocampus cDNA, RIKEN full-length enriched library, clone:2900083K03, full insert sequence.	zinc finger, MYND domain containing 11	C
Spot07143	0.000728488	AK020287	9130223C08Rik	5.67607	5.60226	5.64436	5.56631	5.41132	5.40702	5.63571	5.62254	5.64912	5.48559	5.45828	5.33661	1.04119	-1.02049	-1.00478	1.08406	-1.04807	1.07294		-1.11602	-1.21038	-1.26787	-1.16197	-1.17852	-1.36686	AK020287	adult male cecum cDNA, RIKEN full-length enriched library, clone:9130223C08, full insert sequence.	RIKEN cDNA 9130223C08 gene	C
Spot07145	0.0034858	AK013823	2900086B20Rik	5.92883	5.87525	5.91593	5.76968	5.7707	5.69032	5.91916	5.81719	5.94149	5.82279	5.81082	5.59511	1.00972	1.05978	-1.02589	-1.05454	-1.04093	1.0999		-1.17252	-1.11021	-1.25308	-1.10117	-1.00639	-1.41394	AK013823	adult male hippocampus cDNA, RIKEN full-length enriched library, clone:2900086B20, full insert sequence.	RIKEN cDNA 2900086B20 gene	C
Spot07155	0.00025213	AK013481	Epha4	6.72941	6.75155	6.70064	6.56788	6.45708	6.41213	6.75137	6.57622	6.84075	6.61748	6.47082	6.47613	-1.0222	1.19165	-1.15041	-1.05085	-1.01383	-1.06609		-1.17531	-1.34242	-1.33443	-1.14327	-1.11115	-1.43997	AK013481	adult male hippocampus cDNA, RIKEN full-length enriched library, clone:2900005C20, full insert sequence.	Eph receptor A4	C
Spot07173	0.000134613	AK020385	9330177L23Rik	6.09835	6.07485	6.07515	6.26254	6.45697	6.44736	6.138	6.10011	6.13952	6.24555	6.35567	6.35082	-1.04045	-1.02558	-1.06649	1.01714	1.10661	1.10135		1.17844	1.46538	1.45093	1.11354	1.29118	1.23528	AK020385	adult male diencephalon cDNA, RIKEN full-length enriched library, clone:9330177L23, full insert sequence.	RIKEN cDNA 9330177L23 gene	D
Spot07177	0.000291723	NM_022984	Retn	7.81219	7.85167	7.86574	7.65715	7.67288	7.52787	8.01433	7.94151	8.05013	7.7977	7.84602	7.60772	-1.22403	-1.094	-1.20248	-1.15091	-1.18904	-1.08313		-1.1677	-1.19577	-1.40196	-1.24189	-1.1002	-1.55645	NM_022984	resistin (Retn), mRNA.	resistin	C
Spot07179	0.000840833	BC005568	2310056K19Rik	6.49015	6.42121	6.50076	6.32493	6.23125	6.28226	6.59032	6.4341	6.45215	6.43031	6.26854	6.18105	-1.10536	-1.01297	1.04981	-1.11113	-1.03799	1.1065		-1.17965	-1.20921	-1.24421	-1.17353	-1.18006	-1.3114	BC005568	Mus musculus, Similar to CLST 11240 protein, clone MGC:11725 IMAGE:3967350, mRNA, complete cds.	RIKEN cDNA 2310056K19 gene	C
Spot07188	0.00540063	AK006451	1700028D13Rik	6.05057	5.94568	6.02536	6.14523	6.32174	6.22342	5.94829	6.03693	6.04155	6.1286	6.26628	6.28716	1.1077	-1.09554	-1.01632	1.01678	1.05703	-1.06581		1.09928	1.45654	1.21903	1.19759	1.25778	1.2784	AK006451	adult male testis cDNA, RIKEN full-length enriched library, clone:1700028D13, full insert sequence.	RIKEN cDNA 1700028D13 gene	D
Spot07196	0.0014357	AK009685	2310038P10Rik	6.67476	6.42635	6.41552	6.46472	6.12231	6.17225	6.8958	7.02376	6.62396	6.51431	6.54832	6.14376	-1.24737	-1.8174	-1.23175	-1.05084	-1.53113	1.0289		-1.23373	-1.35532	-1.27541	-1.46446	-1.60873	-1.6164	AK009685	adult male tongue cDNA, RIKEN full-length enriched library, clone:2310038P10, full insert sequence.	RIKEN cDNA 2310038P10 gene	C
Spot07198	0.000388316	AK008775	2210023G05Rik	6.57867	6.38309	6.51342	6.23959	5.74658	5.74004	6.40788	6.42489	6.38244	6.10028	6.06689	5.87183	1.18625	-1.04269	1.13994	1.14948	-1.37756	-1.14088		-1.40365	-1.88988	-2.16708	-1.36015	-1.43047	-1.6663	AK008775	adult male stomach cDNA, RIKEN full-length enriched library, clone:2210023G05, full insert sequence.	RIKEN cDNA 2210023G05 gene	C
Spot07208	8.73948e-08	NM_026515	2810417H13Rik	7.15052	7.06653	7.21279	7.28048	7.465	7.64268	7.33946	7.1953	7.13017	7.25417	7.50475	7.70553	-1.20797	-1.13742	1.08613	1.02666	-1.04055	-1.06488		1.13878	1.48954	1.53709	-1.08903	1.36267	1.77778	NM_026515	RIKEN cDNA 2810417H13 gene (2810417H13Rik), mRNA.	RIKEN cDNA 2810417H13 gene	D
Spot07225	0.000689748	AK010086	2310067E19Rik	6.94684	6.96053	6.88575	7.12368	7.0253	7.14864	6.87878	6.99853	6.94207	6.9549	7.11317	7.21416	1.07043	-1.03872	-1.05793	1.18386	-1.09185	-1.06771		1.19344	1.06691	1.30069	1.07909	1.12147	1.31271	AK010086	adult male tongue cDNA, RIKEN full-length enriched library, clone:2310067E19, full insert sequence.	RIKEN cDNA 2310067E19 gene	D
Spot07230	6.54791e-11	AK004007	2300003P22Rik	5.58181	5.57	5.6963	5.9815	6.60892	6.30854	5.61253	5.54972	5.60181	5.85056	6.33422	6.19013	-1.0312	1.02049	1.09909	1.1399	1.31614	1.1257		1.49137	2.82616	1.84456	1.26874	2.1913	1.80096	AK004007	18 days embryo cDNA, RIKEN full-length enriched library, clone:1110031L08, full insert sequence.	RIKEN cDNA 2300003P22 gene	D
Spot07243	1.22483e-05	AK003288	Jph2	6.37909	6.30618	6.22795	6.14044	5.94296	5.86738	6.30898	6.24533	6.29344	6.14198	6.03531	5.93878	1.07263	1.06274	-1.06769	-1.00154	-1.09675	-1.07401		-1.26954	-1.43796	-1.43415	-1.18175	-1.2337	-1.4257	AK003288	18 days embryo cDNA, RIKEN full-length enriched library, clone:1110002E14, full insert sequence.	junctophilin 2	C
Spot07262	0.00207574	AK005804	1700009P17Rik	7.32252	7.30882	7.31269	7.24869	7.55668	7.50882	7.39736	7.42672	7.2953	7.2759	7.39506	7.50501	-1.07771	-1.12514	1.01755	-1.02759	1.17541	1.00381		-1.07663	1.28129	1.21668	-1.12914	-1.03216	1.23332	AK005804	adult male testis cDNA, RIKEN full-length enriched library, clone:1700009P17, full insert sequence.	RIKEN cDNA 1700009P17 gene	D
Spot07263	1.4076e-07	AK018238	0	7.48888	7.55092	7.52615	7.23826	7.13362	7.08688	7.62422	7.56535	7.64004	7.37112	7.14164	7.07355	-1.14493	-1.01454	-1.12062	-1.14209	-1.00805	1.01342		-1.28482	-1.51785	-1.55158	-1.28801	-1.52763	-1.76207	AK018238	adult male medulla oblongata cDNA, RIKEN full-length enriched library, clone:6330562F22, full insert sequence.	0	C
Spot07264	5.38449e-08	BC011511	Rassf3	8.35904	8.32485	8.25323	7.88932	7.73591	7.73929	8.33899	8.10414	8.31743	8.09669	7.84125	7.75059	1.02025	1.24696	-1.0663	-1.23045	-1.1111	-1.01136		-1.59955	-1.80208	-1.67187	-1.27417	-1.30067	-1.76269	BC011511	Mus musculus, clone MGC:19436 IMAGE:3495833, mRNA, complete cds.	Ras association (RalGDS/AF-6) domain family 3	C
Spot07265	0.000606024	BC013520	Vrk2	6.58223	6.64072	6.56471	6.63698	6.79859	6.83926	6.63884	6.6498	6.69143	6.67136	6.66954	6.66647	-1.05824	-1.00912	-1.1351	-1.03497	1.13774	1.18861		1.05628	1.17101	1.31594	1.03306	1.01994	-1.02527	BC013520	Mus musculus, Similar to RIKEN cDNA 2810003O05 gene, clone MGC:19195 IMAGE:4236402, mRNA, complete cds.	vaccinia related kinase 2	D
Spot07266	0.000314162	AK016504	4931433E08Rik	6.20138	6.1431	6.25706	6.11008	6.01224	6.00772	6.21927	6.16713	6.23909	6.04453	6.06451	5.83448	-1.01805	-1.02432	1.01813	1.06774	-1.05366	1.18915		-1.0956	-1.13981	-1.28317	-1.19093	-1.10808	-1.49871	AK016504	adult male testis cDNA, RIKEN full-length enriched library, clone:4931433E08, full insert sequence.	RIKEN cDNA 4931433E08 gene	C
Spot07269	0.000716776	AF321235	Olfr708	5.79708	5.80147	5.77774	5.88691	6.0628	6.06212	5.8044	5.76268	5.7732	5.8673	6.01142	5.97504	-1.00735	1.03956	1.00455	1.0198	1.05273	1.09098		1.09399	1.29865	1.32893	1.06493	1.28241	1.22366	AF321235	B6 olfactory receptor isoform 1	olfactory receptor 708	D
Spot07270	0.00211644	AK011873	Cct4	6.40438	6.42021	6.31119	6.42339	6.48058	6.72618	6.45516	6.41143	6.40435	6.38182	6.52989	6.54041	-1.0521	1.00882	-1.09763	1.04245	-1.05054	1.20414		1.0192	1.06223	1.51435	-1.0761	1.12576	1.14576	AK011873	10 days embryo cDNA, RIKEN full-length enriched library, clone:2610204B21, full insert sequence.	chaperonin subunit 4 (delta)	D
Spot07276	0.00140007	BC014687	1500010J02Rik	6.88756	6.82779	6.80509	6.70516	6.65068	6.60254	6.86678	6.85189	6.88224	6.84364	6.64976	6.53622	1.02099	-1.02439	-1.0802	-1.14852	1.00091	1.06857		-1.20009	-1.19376	-1.22453	-1.02341	-1.224	-1.41342	BC014687	Mus musculus, Similar to hypothetical protein FLJ22170, clone MGC:25979 IMAGE:4241696, mRNA, complete cds.	RIKEN cDNA 1500010J02 gene	C
Spot07297	0.000288012	AK017976	5830437K03Rik	6.51697	6.39013	6.32337	6.49609	6.60895	6.7513	6.46485	6.32044	6.31786	6.4875	6.5745	6.84646	1.0535	1.07218	1.00553	1.00862	1.03504	-1.09984		-1.02111	1.2446	1.53407	1.02291	1.28925	1.69657	AK017976	adult male thymus cDNA, RIKEN full-length enriched library, clone:5830437K03, full insert sequence.	RIKEN cDNA 5830437K03 gene	D
Spot07301	1.11022e-16	X16214	0	9.34878	9.09947	9.1104	9.62359	9.91967	10.171	9.25046	9.39824	9.15292	9.61254	9.91447	10.2627	1.10331	-1.34819	-1.04343	1.01111	1.00522	-1.09598		1.31629	2.27095	2.88813	1.43631	1.6757	3.03359	X16214	T8 class I MHC gene exon 5.	0	D
Spot07311	0.00217351	AK003761	E130319B15Rik	7.34794	7.18576	7.29138	7.18671	6.97525	6.85683	7.34556	7.15917	7.16146	7.1908	6.85389	6.98484	1.00238	1.02695	1.13873	-1.0041	1.12902	-1.13657		-1.17495	-1.23431	-1.54428	-1.16737	-1.357	-1.19318	AK003761	18 days embryo cDNA, RIKEN full-length enriched library, clone:1110017O21, full insert sequence.	RIKEN cDNA E130319B15 gene	C
Spot07331	5.07214e-08	AK021132	C030038J10Rik	6.86702	6.82908	6.71814	6.95826	7.20278	7.24575	6.78996	6.84161	6.85343	6.90698	7.11283	7.1802	1.08011	-1.0126	-1.14486	1.05263	1.09412	1.06774		1.09554	1.4531	1.69486	1.12414	1.31157	1.38649	AK021132	adult male corpus striatum cDNA, RIKEN full-length enriched library, clone:C030038J10, full insert sequence.	RIKEN cDNA C030038J10 gene	D
Spot07335	0.000206604	AK007102	1700100L14Rik	6.77004	6.72707	6.70182	6.57373	6.61257	6.55797	6.85901	6.59596	6.77901	6.67106	6.61132	6.57304	-1.09305	1.14009	-1.08025	-1.10223	1.00125	-1.01518		-1.2169	-1.12131	-1.15471	-1.20677	1.01548	-1.22872	AK007102	adult male testis cDNA, RIKEN full-length enriched library, clone:1700100L14, full insert sequence.	RIKEN cDNA 1700100L14 gene	C
Spot07344	0.000961344	AK004442	B3galt5	5.98661	5.90492	5.93537	6.02472	6.23782	6.27037	5.93155	5.9892	6.02784	5.98147	6.13594	6.03793	1.05661	-1.08794	-1.09689	1.0442	1.10725	1.26168		1.03884	1.39501	1.39794	1.05119	1.15804	1.01013	AK004442	18 days embryo cDNA, RIKEN full-length enriched library, clone:1190002B21, full insert sequence.	UDP-Gal:betaGlcNAc beta 1,3-galactosyltransferase, polypeptide 5	D
Spot07390	2.66782e-09	AK015451	4930453H23Rik	7.89473	7.84124	7.8575	8.1098	8.2863	8.43924	7.96385	7.87062	7.84319	8.11745	8.29117	8.44648	-1.07157	-1.02981	1.01441	-1.00769	-1.00488	-1.00728		1.23995	1.56058	1.78914	1.16603	1.5228	1.82813	AK015451	adult male testis cDNA, RIKEN full-length enriched library, clone:4930453H23, full insert sequence.	RIKEN cDNA 4930453H23 gene	D
Spot07410	1.38825e-07	AK005986	1700015C15Rik	7.31011	7.24621	7.16308	7.49174	7.71014	7.72096	7.38096	7.25977	7.30242	7.49356	7.61995	7.76851	-1.07342	-1.01365	-1.14951	-1.00183	1.09439	-1.0487		1.19917	1.59031	1.74696	1.11918	1.43359	1.59376	AK005986	adult male testis cDNA, RIKEN full-length enriched library, clone:1700015C15, full insert sequence.	RIKEN cDNA 1700015C15 gene	D
Spot07411	4.31307e-06	AK017428	5530400N10Rik	7.11614	7.11468	7.02333	7.23652	7.41656	7.41264	7.21861	7.0644	7.18228	7.30546	7.32888	7.48969	-1.1079	1.05157	-1.17229	-1.07137	1.09164	-1.0801		1.12792	1.3524	1.47596	1.09073	1.30275	1.35989	AK017428	10 days neonate head cDNA, RIKEN full-length enriched library, clone:5530400N10, full insert sequence.	RIKEN cDNA 5530400N10 gene	D
Spot07412	2.70955e-05	AK020766	A430105D02Rik	6.95454	6.93919	6.83796	7.01402	7.18572	7.18654	7.03249	6.88032	6.99819	7.05917	7.06524	7.2063	-1.08107	1.06064	-1.17377	-1.04618	1.12804	-1.01995		1.06128	1.27957	1.41705	1.02704	1.20311	1.23135	AK020766	0 day neonate thymus cDNA, RIKEN full-length enriched library, clone:A430105D02, full insert sequence.	RIKEN cDNA A430105D02 gene	D
Spot07417	0.000457131	AK004254	1110054N06Rik	7.7424	7.73438	7.67993	7.55318	7.50659	7.46176	7.7559	7.70966	7.70715	7.70254	7.57045	7.46203	-1.01359	1.02503	-1.0276	-1.16109	-1.06594	-1.00027		-1.2083	-1.25583	-1.2438	-1.0548	-1.14937	-1.27778	AK004254	18 days embryo cDNA, RIKEN full-length enriched library, clone:1110054N06, full insert sequence.	RIKEN cDNA 1110054N06 gene	C
Spot07420	0.000107747	NM_031250	Ucn3	6.62143	6.40198	6.4477	6.28523	6.25161	6.11388	6.39346	6.23606	6.51602	6.2622	6.07967	6.0855	1.25605	1.18047	-1.07071	1.02331	1.18761	1.02878		-1.39961	-1.16226	-1.39629	-1.14027	-1.16928	-1.53805	NM_031250	urocortin 3 (Ucn3-pending), mRNA.	urocortin 3	C
Spot07435	1.82333e-07	AK017232	Ttc18	8.55837	8.44955	8.31043	8.73063	8.92434	8.99189	8.47796	8.43817	8.41602	8.71735	8.80941	8.93877	1.08373	1.01145	-1.11137	1.01337	1.12179	1.05455		1.18799	1.60768	1.97677	1.27048	1.44953	1.68666	AK017232	adult male pituitary gland cDNA, RIKEN full-length enriched library, clone:5330402L21, full insert sequence.	tetratricopeptide repeat domain 18	D
Spot07455	4.10997e-06	AK021253	C430046K18Rik	7.18696	7.12079	7.0563	7.3499	7.60159	7.64689	7.1678	7.1361	7.1765	7.3273	7.52108	7.5477	1.01935	-1.01543	-1.12772	1.02285	1.08384	1.10428		1.17697	1.61738	1.80506	1.17293	1.46959	1.44948	AK021253	7 days embryo cDNA, RIKEN full-length enriched library, clone:C430046K18, full insert sequence.	RIKEN cDNA C430046K18 gene	D
Spot07477	9.27958e-07	AK017369	5430431D22Rik	6.8461	6.9663	6.93044	6.50277	6.18121	6.33866	6.94815	6.81139	6.73541	6.49036	6.43961	6.37223	-1.10743	1.16755	1.21535	1.01248	-1.29486	-1.03414		-1.40964	-2.1926	-1.8072	-1.58057	-1.45032	-1.43789	AK017369	6 days neonate head cDNA, RIKEN full-length enriched library, clone:5430431D22, full insert sequence.	RIKEN cDNA 5430431D22 gene	C
Spot07486	0.00094778	M17761	0	8.47676	8.41084	8.43063	8.59487	8.70148	8.72886	8.57012	8.48224	8.41372	8.62094	8.68251	8.71579	-1.09786	-1.07401	1.01705	-1.02641	1.01916	1.01316		1.12537	1.33728	1.34748	1.05213	1.22173	1.35265	M17761	major urinary protein pseudogene (G2-2), exon 1.	0	D
Spot07499	1.03915e-08	AF320996	Wac	7.75589	7.67615	7.58931	7.88264	8.08964	8.12621	7.78969	7.71991	7.73687	7.92728	8.00946	8.15131	-1.03438	-1.04474	-1.15901	-1.04565	1.08348	-1.02542		1.13513	1.51209	1.71071	1.14751	1.33583	1.51352	AF320996	WAC mRNA, complete cds.	WW domain containing adaptor with coiled-coil	D
Spot07511	0.00456188	BC002107	Qdpr	7.5998	7.66208	7.4823	7.4545	7.44022	7.43404	7.67071	7.55441	7.58597	7.55729	7.42692	7.48236	-1.07348	1.11368	-1.10923	-1.10826	1.01339	-1.04951		-1.15639	-1.2484	-1.04945	-1.1201	-1.13598	-1.10916	BC002107	Mus musculus, Similar to quinoid dihydropteridine reductase, clone MGC:6600 IMAGE:3487104, mRNA, complete cds.	quininoid dihydropteridine reductase	C
Spot07529	0.000334968	AK004251	Zc3hc1	6.2668	6.24998	6.20992	6.36375	6.57494	6.60354	6.23291	6.17467	6.26737	6.29107	6.46109	6.44434	1.03447	1.07822	-1.05913	1.07538	1.12059	1.17257		1.1018	1.38398	1.48235	1.05988	1.33165	1.1936	AK004251	18 days embryo cDNA, RIKEN full-length enriched library, clone:1110054L24, full insert sequence.	zinc finger, C3HC type 1	D
Spot07532	0.000251937	BC007167	Nxph3	6.00653	5.93213	5.92362	6.0587	6.25988	6.34246	5.95066	6.06454	6.03376	5.99862	6.20055	6.16527	1.05745	-1.14158	-1.11643	1.06192	1.06112	1.19386		1.05356	1.38784	1.5202	1.04913	1.14569	1.14055	BC007167	Mus musculus, Similar to neurexophilin 3, clone MGC:7471 IMAGE:3490479, mRNA, complete cds.	neurexophilin 3	D
Spot07544	1.53821e-08	AK006440	1700027N10Rik	7.62259	7.58044	7.49818	7.79563	8.06972	8.17301	7.65008	7.63599	7.58673	7.80542	7.98516	8.02233	-1.02787	-1.05713	-1.09259	-1.00984	1.08825	1.16262		1.18891	1.63116	1.96368	1.16805	1.41788	1.54588	AK006440	adult male testis cDNA, RIKEN full-length enriched library, clone:1700027N10, full insert sequence.	RIKEN cDNA 1700027N10 gene	D
Spot07546	0.000130682	AK017935	5830416P10Rik	6.51289	6.57625	6.59865	6.68215	6.87224	6.88927	6.66837	6.71241	6.75106	6.70039	6.82401	6.78121	-1.16822	-1.14586	-1.16464	-1.0184	1.04942	1.11412		1.18443	1.34446	1.33726	1.03253	1.11807	1.03061	AK017935	adult male thymus cDNA, RIKEN full-length enriched library, clone:5830416P10, full insert sequence.	RIKEN cDNA 5830416P10 gene	D
Spot07582	0.000162327	NM_009241	Spam1	6.16397	6.24299	6.23732	6.28871	6.35933	6.34301	6.19217	6.10849	6.23095	6.38318	6.35509	6.48335	-1.0286	1.14396	1.00639	-1.09907	1.00425	-1.15067		1.13286	1.12338	1.11148	1.21047	1.27966	1.28711	NM_009241	sperm adhesion molecule (Spam), mRNA	sperm adhesion molecule 1	D
Spot07593	5.41737e-10	L06463	Cyp2a12	6.58374	6.49025	6.50015	6.17618	6.07628	6.0107	6.44379	6.40133	6.57751	6.39712	6.03013	5.98494	1.15022	1.093	-1.08044	-1.24725	1.04722	1.0261		-1.50315	-1.51282	-1.63141	-1.04778	-1.44946	-1.80864	L06463	steroid cytochrome p450 7-alpha hydroxylase mRNA, complete cds	cytochrome P450, family 2, subfamily a, polypeptide 12	C
Spot07598	5.36056e-11	NM_011407	Slfn1	6.1901	6.05305	6.08226	6.61424	6.97542	7.03342	5.97882	5.93688	6.18127	6.53049	6.81546	6.72415	1.23526	1.12319	-1.10408	1.08736	1.17346	1.36242		1.52828	2.51525	2.5887	1.73616	2.40749	1.72096	NM_011407	schlafen 1 (Slfn1), mRNA	schlafen 1	D
Spot07602	0.000369493	NM_011993	Dpysl4	7.57939	7.59671	7.49035	7.56027	7.91769	7.85496	7.65288	7.54412	7.61385	7.77751	7.753	7.76896	-1.07626	1.05399	-1.13145	-1.24265	1.17903	1.08981		-1.01931	1.37848	1.43995	1.13273	1.23229	1.16778	NM_011993	dihydropyrimidinase-like 4 (Dpysl4), mRNA	dihydropyrimidinase-like 4	D
Spot07604	0.00225309	AF020338	0	6.20145	6.21752	6.21741	6.24567	6.43748	6.39516	6.18164	6.20739	6.31531	6.28225	6.27159	6.10844	1.02001	1.01018	-1.10285	-1.03725	1.18044	1.33205		1.04521	1.24603	1.19452	1.10584	1.0663	-1.22983	AF020338	peripherial benzodiazepine receptor associated protein (Pap20) mRNA, partial cds	0	D
Spot07627	0.00199658	NM_019999	Brp17	6.44682	6.44763	6.43391	6.3938	6.35043	6.32644	6.49286	6.43719	6.52368	6.40914	6.35303	6.19697	-1.04712	1.01049	-1.09392	-1.01546	-1.0026	1.13823		-1.05445	-1.10208	-1.11345	-1.08732	-1.08781	-1.3864	NM_019999	hypothetical protein MNCb-5687 (MNCb-5687), mRNA	brain protein 17	C
Spot07629	0.00406124	NM_013755	Gyg1	8.44854	8.60665	8.47765	8.37783	8.3443	8.38876	8.51352	8.55685	8.54301	8.23161	8.3911	8.45571	-1.06714	1.05106	-1.06754	1.15745	-1.04791	-1.06924		-1.07327	-1.29997	-1.09296	-1.32566	-1.18028	-1.09122	NM_013755	glycogenin 1 (Gyg1), mRNA	glycogenin 1	C
Spot07630	5.81977e-05	NM_008385	Inpp5b	8.43352	8.42199	8.40456	8.6114	8.84236	8.80624	8.50614	8.49563	8.4654	8.58361	8.76004	8.7034	-1.07531	-1.07642	-1.06273	1.02818	1.08581	1.10831		1.19467	1.52253	1.49433	1.08055	1.30267	1.26871	NM_008385	inositol polyphosphate-5-phosphatase, 75 kDa (Inpp5b), mRNA	inositol polyphosphate-5-phosphatase B	D
Spot07632	0.00027747	NM_021400	0	6.25794	6.2409	6.19774	6.36066	6.65117	6.62153	6.23435	6.2741	6.26352	6.35434	6.42992	6.3849	1.02386	-1.03376	-1.06798	1.00633	1.24764	1.26697		1.10818	1.50723	1.52773	1.12749	1.16861	1.12906	NM_021400	hypothetical protein, similar to megakaryocyte stimulating factor precursor and cartilage superficial zone protein (LOC58209), mRNA	0	D
Spot07635	0.00130669	NM_010957	Ogg1	7.21321	7.14392	7.10113	7.06637	7.09457	7.11416	7.2626	7.32629	7.13197	7.19443	7.19525	7.02816	-1.05063	-1.20007	-1.03132	-1.13662	-1.10592	1.08981		-1.15817	-1.05058	1.01312	-1.07055	-1.14002	-1.10939	NM_010957	8-oxoguanine DNA-glycosylase 1 (Ogg1), mRNA	8-oxoguanine DNA-glycosylase 1	C
Spot07638	9.46869e-10	L37149	0	8.43848	8.38132	8.37636	7.89144	7.5732	7.53161	8.36463	8.40617	8.4107	8.08239	7.79832	7.62103	1.07664	-1.02516	-1.03494	-1.2104	-1.25248	-1.09354		-1.72812	-2.24369	-2.32739	-1.32609	-1.83647	-2.20267	L37149	(clone FMLCR6) mRNA fragment	0	C
Spot07644	7.11578e-08	NM_013632	Pnp	7.33123	7.31387	7.22537	7.65274	8.103	8.29805	7.4368	7.52121	7.33192	7.69383	7.91267	7.85156	-1.11135	-1.2304	-1.11243	-1.04195	1.20966	1.56282		1.37921	2.20149	2.92321	1.29308	1.47914	1.68143	NM_013632	purine-nucleoside phosphorylase (Pnp), mRNA	purine-nucleoside phosphorylase	D
Spot07646	2.41673e-05	NM_009944	Cox7a1	6.54588	6.38486	6.45403	6.40817	6.15722	6.00503	6.64407	6.51799	6.55563	6.43079	6.32741	5.99921	-1.10317	-1.1424	-1.10695	-1.02288	-1.18554	1.00584		-1.14765	-1.25563	-1.56674	-1.23774	-1.20994	-1.74442	NM_009944	cytochrome c oxidase, subunit VIIa 1 (Cox7a1), mRNA	cytochrome c oxidase, subunit VIIa 1	C
Spot07648	0.00564973	NM_009468	Dpysl3	6.94908	6.83702	6.84287	6.79376	6.67744	6.76063	6.91017	7.05212	6.98679	6.79053	6.80729	6.70419	1.03968	-1.23999	-1.15479	1.00324	-1.13865	1.05806		-1.16803	-1.17301	-1.08572	-1.12709	-1.27741	-1.32657	NM_009468	dihydropyrimidinase-like 3 (Dpysl3), mRNA	dihydropyrimidinase-like 3	C
Spot07674	0	NM_009283	Stat1	7.90321	7.6343	7.70098	9.12469	9.76421	9.92854	7.9597	8.08945	7.76014	9.1205	9.3558	9.58143	-1.05812	-1.57641	-1.06095	1.0042	1.50441	1.41496		3.39222	8.41411	9.27716	3.19249	3.54791	6.17982	NM_009283	signal transducer and activator of transcription 1 (Stat1), mRNA	signal transducer and activator of transcription 1	D
Spot07679	0.0010763	NM_009572	Zhx1	7.30002	7.27976	7.18308	7.12831	7.03904	7.09428	7.42392	7.19011	7.24318	7.27516	7.10228	7.15174	-1.1319	1.09379	-1.06194	-1.15818	-1.06528	-1.05915		-1.18733	-1.27216	-1.09287	-1.16039	-1.09181	-1.09575	NM_009572	zinc fingers and homeoboxes protein 1 (Zhx1), mRNA	zinc fingers and homeoboxes protein 1	C
Spot07689	0.00534598	NM_021568	Pcbp3	6.14039	5.9799	5.97069	5.84298	5.77282	5.76895	5.96591	5.99588	6.11399	5.98328	5.88658	5.79465	1.19062	-1.01611	-1.15409	-1.15062	-1.12049	-1.02603		-1.34636	-1.23009	-1.22353	1.01753	-1.1155	-1.37623	NM_021568	poly(rC)-binding protein 3 (Pcbp3), mRNA	poly(rC) binding protein 3	C
Spot07694	1.03251e-14	NM_019963	Stat2	6.41357	6.32213	6.25874	6.84565	7.42186	7.54618	6.38967	6.41428	6.36542	6.91222	7.01563	7.01111	1.02418	-1.09653	-1.11258	-1.06883	1.50114	1.70757		1.54047	3.00336	3.62349	1.68631	1.82458	1.9073	NM_019963	signal transducer and activator of transcription 2 (Stat2), mRNA	signal transducer and activator of transcription 2	D
Spot07706	4.14763e-06	NM_007500	Atoh1	6.23056	6.15212	6.15827	6.39133	6.79953	6.67434	6.21941	6.28915	6.29597	6.48145	6.57039	6.53804	1.01121	-1.14686	-1.14763	-1.0943	1.25751	1.14602		1.17442	1.91058	1.67542	1.29957	1.32477	1.27388	NM_007500	atonal homolog 1 (Drosophila) (Atoh1), mRNA	atonal homolog 1 (Drosophila)	D
Spot07708	0.00521292	AB041558	Mll5	7.70681	7.74727	7.74807	7.54398	7.56047	7.56539	7.8177	7.75793	7.73409	7.76265	7.58142	7.46951	-1.11728	-1.01072	1.01408	-1.24442	-1.02117	1.10063		-1.17683	-1.20538	-1.20043	-1.0566	-1.19304	-1.30289	AB041558	brain cDNA, clone MNCb-0467, similar to Homo sapiens cDNA FLJ10078, clone HEMBA1001869	myeloid/lymphoid or mixed-lineage leukemia 5	C
Spot07716	2.39352e-07	NM_010751	Mad	5.92658	5.88558	5.85658	6.19357	6.68744	6.42642	5.89762	5.92072	5.90319	6.16747	6.43749	6.26506	1.02938	-1.03576	-1.04771	1.02644	1.28397	1.17511		1.30603	2.22968	1.76799	1.30977	1.67661	1.43601	NM_010751	Max dimerization protein (Mad), mRNA	Max dimerization protein	D
Spot07721	2.16198e-06	U29497	Zfp69	6.08471	6.01055	5.93479	6.21687	6.48965	6.51092	6.03764	6.13027	6.0679	6.20829	6.33665	6.22253	1.0482	-1.12718	-1.14238	1.00861	1.16532	1.33428		1.14128	1.61462	1.77915	1.18608	1.22923	1.16723	U29497	KRAB-zinc finger protein 63 (Zfp63) mRNA, partial cds	zinc finger protein 69	D
Spot07722	0.00151757	NM_009317	Tal2	6.54996	6.66915	6.6351	6.63905	6.79665	6.79085	6.59208	6.70666	6.68501	6.69424	6.79824	6.62459	-1.04302	-1.03823	-1.05118	-1.05674	-1.00159	1.18088		1.09319	1.13599	1.16853	1.10757	1.0959	-1.06229	NM_009317	T-cell acute lymphocytic leukemia 2 (Tal2), mRNA	T-cell acute lymphocytic leukemia 2	D
Spot07724	0.00208324	NM_008090	Gata2	7.25359	7.3625	7.25864	7.21423	7.18334	7.11692	7.34124	7.38225	7.32607	7.25019	7.32614	7.09219	-1.0916	-1.01995	-1.06976	-1.03661	-1.1535	1.02503		-1.04015	-1.19621	-1.15226	-1.09532	-1.05771	-1.2635	NM_008090	GATA-binding protein 2 (Gata2), mRNA	GATA binding protein 2	C
Spot07732	0.00309673	NM_010825	Mrg1	5.494	5.55151	5.55634	5.53101	5.30441	5.3993	5.6075	5.69578	5.61628	5.48263	5.54622	5.29164	-1.12019	-1.1552	-1.06178	1.04957	-1.27356	1.11367		1.0377	-1.28031	-1.17004	-1.133	-1.16133	-1.38354	NM_010825	myeloid ecotropic viral integration site-related gene 1 (Mrg1), mRNA	myeloid ecotropic viral integration site-related gene 1	C
Spot07738	4.14619e-05	NM_013648	Rtn2	6.71564	6.74997	6.7648	6.60158	6.47615	6.48403	6.79865	6.87239	6.8621	6.66235	6.63397	6.47601	-1.08655	-1.13023	-1.1022	-1.06265	-1.17095	1.00805		-1.12082	-1.31497	-1.32415	-1.14603	-1.26924	-1.47122	NM_013648	reticulon 2 (Z-band associated protein) (Rtn2), mRNA	reticulon 2 (Z-band associated protein)	C
Spot07746	0.00411181	U89420	0	7.11142	7.12892	7.23759	7.26571	7.51756	7.50837	7.2477	7.11475	7.2098	7.20353	7.39379	7.4826	-1.146	1.01427	1.02818	1.06415	1.13175	1.0261		1.16683	1.47498	1.31098	-1.04516	1.32187	1.31364	U89420	strain BALB/c	0	D
Spot07753	0.00154317	NM_018785	Fnbp3	6.32107	6.32149	6.3676	6.42268	6.5796	6.65322	6.53498	6.39468	6.34396	6.48197	6.46648	6.72229	-1.23851	-1.07593	1.02392	-1.06109	1.11977	-1.07151		1.10695	1.29448	1.33058	-1.05444	1.07444	1.45984	NM_018785	formin binding protein 3 (Fnbp3), mRNA	formin binding protein 3	D
Spot07756	2.21209e-05	NM_009180	St6galnac2	6.4465	6.44405	6.38516	6.19897	6.09754	6.0424	6.5102	6.3284	6.30744	6.31677	6.14838	6.26986	-1.06577	1.12261	1.08081	-1.12502	-1.05215	-1.25541		-1.28086	-1.41413	-1.40882	-1.2134	-1.19724	-1.0383	NM_009180	sialyltransferase 7 ((alpha-N-acetylneuraminyl 2,3-beta-galactosyl-1,3)-N-acetyl galactosaminde alpha-2,6-sialyltransferase) B (Siat7b), mRNA	ST6 (alpha-N-acetyl-neuraminyl-2,3-beta-galactosyl-1,3)-N-acetylgalactosaminide alpha-2,6-sialyltransferase 2	C
Spot07757	1.12049e-05	NM_010790	Melk	5.63918	5.69966	5.79556	5.84091	6.13473	6.05172	5.73469	5.71275	5.77392	5.81045	6.11905	6.30162	-1.10022	-1.01317	1.02188	1.03092	1.0158	-1.28389		1.22352	1.54508	1.29196	1.07871	1.50126	1.69503	NM_010790	maternal embryonic leucine zipper kinase (Melk), mRNA	maternal embryonic leucine zipper kinase	D
Spot07758	1.60912e-05	NM_008859	Prkcq	6.27035	6.34936	6.32383	6.50117	6.51441	6.56705	6.2847	6.31111	6.29303	6.44805	6.55271	6.59605	-1.01444	1.03899	1.03128	1.05456	-1.03905	-1.02943		1.25962	1.17945	1.27534	1.17745	1.27329	1.35394	NM_008859	protein kinase C, theta (Pkcq), mRNA	protein kinase C, theta	D
Spot07759	0.000724938	NM_009985	Ctsw	7.07472	7.14192	7.11831	7.18191	7.28555	7.31959	7.12985	7.14374	7.09389	7.16167	7.2643	7.39856	-1.05668	-1.00183	1.02472	1.02045	1.02148	-1.08217		1.11315	1.15446	1.22298	1.03233	1.12812	1.35618	NM_009985	cathepsin W (Ctsw), mRNA	cathepsin W	D
Spot07763	2.49003e-06	NM_010241	Fts	7.08116	6.98036	6.94889	6.81279	6.65215	6.59476	7.11268	6.98882	6.97425	6.97935	6.82371	6.83812	-1.03202	-1.0085	-1.02568	-1.18124	-1.18716	-1.27552		-1.30783	-1.38848	-1.42494	-1.14262	-1.17952	-1.14583	NM_010241	fused toes (Fts), mRNA	fused toes	C
Spot07764	1.77306e-05	NM_011967	Psma5	7.87834	7.78296	7.84154	8.12726	8.35965	8.43964	8.02281	7.82461	7.78692	8.16448	8.2215	8.38495	-1.15543	-1.04253	1.05614	-1.03792	1.14815	1.05621		1.28265	1.78013	1.81866	1.1522	1.48719	1.81853	NM_011967	proteasome (prosome, macropain) subunit, alpha type 5 (Psma5), mRNA	proteasome (prosome, macropain) subunit, alpha type 5	D
Spot07766	0.00404559	NM_016978	Oat	8.77419	8.63294	8.60789	8.7589	8.65805	8.64399	8.83044	8.69912	8.77859	8.87756	8.68036	8.76813	-1.05787	-1.06842	-1.18614	-1.12599	-1.02256	-1.13217		-1.0154	1.02543	1.03676	1.04825	-1.01894	-1.01052	NM_016978	ornithine aminotransferase (Oat), mRNA	ornithine aminotransferase	C
Spot07771	0.00555261	NM_011670	Uchl1	6.50117	6.40366	6.40844	6.317	6.34783	6.36635	6.51989	6.42059	6.56583	6.48182	6.36025	6.38502	-1.0189	-1.01707	-1.17045	-1.17919	-1.0125	-1.01885		-1.20222	-1.05742	-1.04299	-1.0388	-1.0622	-1.19819	NM_011670	ubiquitin carboxy-terminal hydrolase L1 (Uchl1), mRNA	ubiquitin carboxy-terminal hydrolase L1	C
Spot07780	6.87228e-14	L38281	Irg1	6.09552	5.90781	6.00051	6.608	8.15827	8.191	5.97902	6.07841	6.07381	6.78946	7.79444	7.60946	1.12355	-1.18602	-1.07605	-1.19896	1.43883	1.7888		1.66944	9.49208	8.93959	2.2489	5.5624	4.64434	L38281	immune-responsive gene 1 (Irg1) mRNA, 3' end of cds	immunoresponsive gene 1	D
Spot07781	2.65565e-10	NM_013873	Sult4a1	5.54574	5.4976	5.38975	6.04995	6.39352	6.42587	5.42375	5.41463	5.43061	6.07203	6.24681	6.16842	1.12975	1.08652	-1.0417	-1.02233	1.15802	1.29363		1.65568	2.44959	2.81826	1.91226	2.29834	2.09136	NM_013873	sulfotransferase-related protein (Sultx3-pending), mRNA	sulfotransferase family 4A, member 1	D
Spot07784	0.000625319	AF305211	Slc28a3	6.24173	6.22351	6.20514	6.32189	6.55631	6.54197	6.1864	6.12664	6.27449	6.31086	6.45067	6.24297	1.05689	1.10171	-1.07181	1.01109	1.11141	1.34851		1.08346	1.39487	1.4005	1.13254	1.3827	-1.03202	AF305211	concentrative Na+-nucleoside cotransporter mCNT3 (Cnt3) mRNA, complete cds	solute carrier family 28 (sodium-coupled nucleoside transporter), member 3	D
Spot07790	0.00281096	NM_018749	Eif3s7	7.60048	7.67998	7.53495	7.59477	7.76363	7.85777	7.64708	7.70171	7.55705	7.73096	7.78335	7.73784	-1.04771	-1.02197	-1.02234	-1.1459	-1.01992	1.12742		-1.00572	1.08724	1.38102	1.08749	1.08506	1.19817	NM_018749	eIF3 p66 (Eif3s7), mRNA	eukaryotic translation initiation factor 3, subunit 7 (zeta)	D
Spot07791	0.00170954	AF129888	Sui1-rs1	8.63566	8.57871	8.49301	8.41126	8.47168	8.46339	8.66416	8.63207	8.65765	8.57909	8.46845	8.36688	-1.02891	-1.05481	-1.17897	-1.18273	1.00323	1.10133		-1.25158	-1.11296	-1.03006	-1.0888	-1.17776	-1.33746	AF129888	Sui1 homolog mRNA, complete cds	suppressor of initiator codon mutations, related sequence 1 (S. cerevisiae)	C
Spot07793	5.13978e-09	AB041882	Pbk	5.80338	5.71787	5.73917	5.8852	6.30881	6.42239	6.01499	5.86624	5.81668	6.04103	6.19125	6.33545	-1.23567	-1.15994	-1.08059	-1.16863	1.12475	1.09082		1.08526	1.80568	1.98025	1.02638	1.38405	1.67997	AB041882	mRNA for TOPK, complete cds	PDZ binding kinase	D
Spot07794	1.13105e-08	NM_011961	Plod2	7.24307	7.24075	7.19974	6.84952	6.80983	6.69983	7.19247	7.06749	7.17322	6.98785	6.75756	6.66438	1.0519	1.18918	1.02688	-1.14836	1.05366	1.03608		-1.48223	-1.53868	-1.64859	-1.22706	-1.36333	-1.66336	NM_011961	procollagen lysine, 2-oxoglutarate 5-dioxygenase 2 (Plod2), mRNA	procollagen lysine, 2-oxoglutarate 5-dioxygenase 2	C
Spot07795	0.0013282	NM_009289	Slk	6.67694	6.62453	6.57152	6.67809	6.77725	6.90551	6.80674	6.61433	6.56027	6.75656	6.70748	6.73477	-1.1386	1.01025	1.01132	-1.08163	1.07226	1.18618		1.00115	1.16501	1.39652	-1.05146	1.09763	1.19065	NM_009289	serine/threonine kinase 2 (Stk2), mRNA	STE20-like kinase (yeast)	D
Spot07802	3.02072e-08	U69106	Aurka	5.87719	5.79707	5.83567	5.93394	6.27882	6.22886	5.86516	5.85622	5.87789	5.89522	6.13347	6.20257	1.0121	-1.06093	-1.04312	1.03947	1.15645	1.02664		1.05839	1.61891	1.48169	1.03052	1.3195	1.38358	U69106	aurora-related kinase 1 (ARK1) mRNA, complete cds	aurora kinase A	D
Spot07804	0.000253394	NM_018784	St3gal6	7.33098	7.34922	7.30719	7.16861	7.11095	7.04779	7.41738	7.37749	7.32018	7.25197	7.08144	7.03846	-1.09024	-1.02867	-1.01308	-1.08694	1.02995	1.00938		-1.1763	-1.26905	-1.29615	-1.17987	-1.34453	-1.32541	NM_018784	sialyltransferase 10 (alpha-2,3-sialyltransferase VI) (Siat10), mRNA	ST3 beta-galactoside alpha-2,3-sialyltransferase 6	C
Spot07805	0.0020684	NM_013909	Fbxl6	6.70134	6.69426	6.61499	6.71216	6.91737	6.90713	6.66498	6.71137	6.72622	6.77404	6.83752	6.79198	1.03703	-1.01726	-1.11766	-1.06383	1.08313	1.12204		1.01088	1.24996	1.33929	1.11523	1.13445	1.06797	NM_013909	f-box and leucine-rich repeat protein 6 (Fbxl6), mRNA	F-box and leucine-rich repeat protein 6	D
Spot07806	0.000161056	NM_015797	Fbxo6b	7.48523	7.41639	7.34172	7.45788	7.65096	7.73338	7.39134	7.43778	7.4294	7.56097	7.55429	7.53603	1.09843	-1.02162	-1.09163	-1.1086	1.10149	1.21817		-1.02773	1.26436	1.47944	1.18486	1.12357	1.11253	NM_015797	f-box only protein 6b (Fbxo6b), mRNA	F-box only protein 6b	D
Spot07814	4.55191e-15	NM_009841	Cd14	7.21261	7.11411	7.0272	8.17928	8.89996	8.60235	7.18164	7.24438	7.22371	8.23211	8.48329	8.27994	1.03145	-1.13913	-1.21715	-1.05425	1.51689	1.38045		2.62919	5.9646	4.83149	2.85898	3.45186	2.87552	NM_009841	CD14 antigen (Cd14), mRNA	CD14 antigen	D
Spot07822	0.00384685	NM_019915	Art2b	7.68582	7.79588	7.77328	7.65555	7.41029	7.45941	7.668	7.86517	7.79616	7.63516	7.57165	7.41283	1.01798	-1.07175	-1.02315	1.02061	-1.17511	1.04768		-1.03073	-1.47048	-1.36871	-1.03339	-1.34114	-1.46716	NM_019915	ADP-ribosyltransferase (Art), mRNA	ADP-ribosyltransferase 2b	C
Spot07826	1.04801e-09	L20315	Mpeg1	7.46883	7.41304	7.3783	7.72926	8.1979	8.43753	7.54193	7.62185	7.55225	7.81253	8.04788	8.30924	-1.07583	-1.2322	-1.18999	-1.08684	1.16186	1.13688		1.29748	2.19209	2.88415	1.31076	1.53117	2.13186	L20315	MPS1 gene and mRNA, 3'end	macrophage expressed gene 1	D
Spot07828	1.58459e-05	NM_008489	Lbp	6.32472	6.12722	6.20151	6.62782	6.76707	6.75388	6.36499	6.33664	6.39772	6.75196	6.66807	6.66187	-1.0411	-1.23296	-1.21678	-1.13217	1.10407	1.09637		1.35405	1.89621	1.73737	1.4725	1.39297	1.30233	NM_008489	lipopolysaccharide binding protein (Lbp), mRNA	lipopolysaccharide binding protein	D
Spot07849	0.00391847	AF233322	Slc30a7	6.72219	6.82814	6.79071	6.85959	6.98691	6.88883	6.85235	6.7737	6.81211	6.8587	6.90783	7.0395	-1.13901	1.05595	-1.02163	1.00089	1.08229	-1.16261		1.14729	1.17207	1.1031	1.00638	1.14355	1.25533	AF233322	zinc transporter like 2 (Zntl2) mRNA, complete cds	solute carrier family 30 (zinc transporter), member 7	D
Spot07854	1.11856e-07	NM_008642	Mttp	7.86459	7.82739	7.85186	7.9206	8.11597	8.28829	7.87532	8.06706	7.91605	7.98717	8.19673	8.27318	-1.01079	-1.27083	-1.0663	-1.06884	-1.08412	1.01523		1.05761	1.33453	1.54718	1.11835	1.13846	1.42921	NM_008642	microsomal triglyceride transfer protein (Mttp), mRNA	microsomal triglyceride transfer protein	D
Spot07858	0.00058535	AB031388	Eif4enif1	8.14567	8.15395	8.04563	7.7597	7.65654	7.71692	8.2859	8.18788	8.38008	7.98184	7.87734	7.97249	-1.15054	-1.03451	-1.39717	-1.24874	-1.24708	-1.2912		-1.47104	-1.64446	-1.38918	-1.35536	-1.36415	-1.50319	AB031388	mRNA for Clast4 protein, complete cds	eukaryotic translation initiation factor 4E nuclear import factor 1	C
Spot07860	2.44249e-12	NM_010746	Ncr1	6.26849	6.23392	6.41248	6.67462	7.15751	7.3319	6.45091	6.32912	6.27239	6.52164	6.92168	7.20672	-1.20012	-1.09987	1.15037	1.16531	1.26595	1.13334		1.501	2.51829	2.50784	1.07328	1.80862	2.54552	NM_010746	lymphocyte antigen 94 (Ly94), mRNA	natural cytotoxicity triggering receptor 1	D
Spot07861	1.22125e-15	NM_009114	S100a9	8.38501	8.28054	8.45443	9.62162	10.2711	9.89954	8.16367	8.18024	8.46898	9.08696	9.99465	9.79187	1.24775	1.1055	-1.01466	1.70687	1.31839	1.11368		3.44393	7.31938	4.24233	2.51756	6.13745	3.75424	NM_009114	S100 calcium-binding protein A9 (calgranulin B) (S100a9), mRNA	S100 calcium binding protein A9 (calgranulin B)	D
Spot07862	1.38667e-12	NM_008519	Ltb4r1	7.02927	7.00317	7.03928	7.25973	7.60696	7.69267	7.06545	7.04648	7.07893	7.24861	7.55252	7.62959	-1.03684	-1.04426	-1.04044	1.01118	1.05595	1.06512		1.25917	1.82904	1.92204	1.20101	1.65871	1.7344	NM_008519	leukotriene B4 receptor 1 (Ltb4r1), mRNA	leukotriene B4 receptor 1	D
Spot07868	1.98569e-05	NM_016923	Ly96	7.19327	7.05356	7.0208	6.96428	7.18423	7.35233	7.1706	7.04407	7.13466	6.98177	7.10072	7.40665	1.02293	1.00953	-1.1206	-1.01764	1.0871	-1.05582		-1.25732	1.1396	1.39311	-1.20783	1.05828	1.31258	NM_016923	lymphocyte antigen 96 (Ly96), mRNA	lymphocyte antigen 96	D
Spot07870	1.54119e-05	NM_008920	Prg2	5.86828	5.8004	5.78311	5.94921	6.22854	6.2582	5.77368	5.80607	5.85403	5.95046	6.12668	6.02069	1.09923	-1.00568	-1.07349	-1.00125	1.10723	1.26809		1.08429	1.53441	1.60816	1.19337	1.37798	1.18135	NM_008920	proteoglycan 2, bone marrow (Prg2), mRNA	proteoglycan 2, bone marrow	D
Spot07871	8.40667e-06	NM_011239	Ranbp1	7.67032	7.66159	7.57879	7.76136	8.0037	8.06218	7.74557	7.68879	7.58169	7.87768	7.89755	7.94922	-1.07816	-1.02757	-1.0029	-1.12335	1.11199	1.11958		1.09532	1.40791	1.62156	1.14123	1.23215	1.44417	NM_011239	RAN binding protein 1 (Ranbp1), mRNA	RAN binding protein 1	D
Spot07872	3.35592e-06	NM_008987	Ptx3	5.58962	5.47059	5.50426	5.60152	6.13652	5.97753	5.40411	5.41912	5.57594	5.62431	5.91211	5.6525	1.20383	1.05282	-1.07431	-1.02305	1.25158	1.38408		1.01198	1.94631	1.60524	1.24633	1.63721	1.07957	NM_008987	pentaxin related gene (Ptx3), mRNA	pentaxin related gene	D
Spot07873	5.9185e-10	NM_008768	Orm1	5.938	5.90578	5.86587	6.97599	7.48704	7.18332	6.22003	5.77206	6.03142	7.00341	7.2322	6.86118	-1.32582	1.14307	-1.18005	-1.0278	1.29026	1.38008		2.82354	4.86107	3.73392	2.18885	4.30655	2.29277	NM_008768	orosomucoid 1 (Orm1), mRNA	orosomucoid 1	D
Spot07887	8.59222e-05	NM_016783	Pgrmc1	8.19709	8.13155	8.16721	7.77946	7.77759	7.61883	8.28555	7.99321	8.16725	8.00923	7.64769	7.72154	-1.09249	1.14836	-1.00004	-1.25832	1.13872	-1.10818		-1.51836	-1.42469	-1.73046	-1.31826	-1.41272	-1.5616	NM_016783	progesterone receptor membrane component (Pgrmc-pending), mRNA	progesterone receptor membrane component 1	C
Spot07898	0.00140445	NM_016752	Ugalt2	7.18868	7.28937	7.15511	7.32123	7.49956	7.56356	7.21208	7.22688	7.2079	7.3962	7.3178	7.35955	-1.02368	1.06449	-1.05421	-1.07785	1.19933	1.22631		1.14174	1.23391	1.50449	1.20216	1.09519	1.16375	NM_016752	solute carrier family 35 (UDP-galactose transporter), member 2 (Slc35a2), mRNA	UDP-galactose translocator 2	D
Spot07905	1.03251e-14	NM_013532	Lilrb4	7.70602	7.48592	7.49251	8.52608	9.27353	9.19333	7.60422	7.75119	7.54125	8.45891	8.84208	8.78692	1.10716	-1.30379	-1.04994	1.06948	1.53949	1.50141		2.27064	5.97516	5.47841	2.35065	2.97691	3.47527	NM_013532	glycoprotein 49 B (Gp49b), mRNA	leukocyte immunoglobulin-like receptor, subfamily B, member 4	D
Spot07908	2.7596e-11	NM_013478	Azgp1	5.95591	5.88464	5.71974	6.38615	7.32943	7.42388	5.92921	6.15738	5.94265	6.41287	7.07969	6.94245	1.02706	-1.31357	-1.2497	-1.02708	1.28369	1.61839		1.53762	4.24097	5.49663	1.622	2.51508	2.71774	NM_013478	alpha-2-glycoprotein 1, zinc (Azgp1), mRNA	alpha-2-glycoprotein 1, zinc	D
Spot07913	1.58215e-08	NM_009858	Cd8b1	6.91897	6.8641	6.84933	7.07062	7.32973	7.4511	6.97961	7.02814	6.96764	7.0945	7.35466	7.30531	-1.06252	-1.17825	-1.12559	-1.02416	-1.02524	1.15695		1.16375	1.59302	1.82533	1.12174	1.38615	1.40167	NM_009858	CD8 antigen, beta chain (Cd8b), mRNA	CD8 antigen, beta chain 1	D
Spot07914	7.28593e-07	NM_013784	Pign	6.40301	6.29208	6.34412	6.39516	6.67204	6.73069	6.46268	6.48062	6.55709	6.43039	6.62862	6.57131	-1.06149	-1.20748	-1.23736	-1.03586	1.04437	1.17279		-1.00788	1.46222	1.47193	-1.03282	1.15952	1.01431	NM_013784	phosphatidylinositol glycan, class N (Pign), mRNA	phosphatidylinositol glycan, class N	D
Spot07915	0.000264485	NM_021405	Cst10	6.20009	6.17978	6.30746	6.41657	6.53935	6.56279	6.16509	6.30478	6.33607	6.26005	6.54477	6.40503	1.03562	-1.13315	-1.02902	1.16943	-1.00544	1.17088		1.2417	1.43271	1.29089	1.09962	1.27124	1.0714	NM_021405	DD72 protein (Dd72), mRNA	cystatin 10 (chondrocytes)	D
Spot07916	3.10529e-13	M33863	Oas1a	7.44149	7.40328	7.40583	8.09062	8.64001	8.79414	7.40324	7.49474	7.45742	7.95069	8.316	8.26064	1.03899	-1.09578	-1.05295	1.1502	1.38267	1.70489		1.91388	3.44436	4.00809	1.72883	2.27335	2.23272	M33863	2'-5' oligo A synthetase mRNA, complete cds	2'-5' oligoadenylate synthetase 1A	D
Spot07917	0.00220084	NM_009404	Tnfsf9	5.74464	5.61813	5.7651	5.76412	6.01307	6.01072	5.72166	5.85489	5.79527	5.79594	5.87153	5.75842	1.02325	-1.26714	-1.03063	-1.03233	1.15204	1.28698		1.01967	1.48429	1.27842	1.07711	1.01678	-1.03754	NM_009404	tumor necrosis factor (ligand) superfamily, member 9 (Tnfsf9), mRNA	tumor necrosis factor (ligand) superfamily, member 9	D
Spot07919	4.97485e-07	NM_013492	Clu	7.76475	7.72053	7.69097	8.16203	8.24861	8.22524	7.77862	7.74311	7.65785	8.17526	8.22686	8.27236	-1.01397	-1.02284	1.03367	-1.01331	1.02198	-1.04825		1.48777	1.69567	1.7062	1.48681	1.62215	1.84875	NM_013492	clusterin (Clu), mRNA	clusterin	D
Spot07922	8.80985e-07	NM_008879	Lcp1	7.24198	7.07031	7.09306	7.24897	7.7618	7.76216	7.25033	7.05301	7.01625	7.29326	7.55496	7.7409	-1.00839	1.01745	1.07984	-1.04528	1.22979	1.02149		1.00702	1.9967	1.95247	1.04386	1.65193	2.06401	NM_008879	plastin 2, L (Pls2), mRNA	lymphocyte cytosolic protein 1	D
Spot07924	0.000814076	NM_015742	Myo9b	7.26548	7.06194	7.197	7.13739	7.43897	7.5454	7.27724	7.13148	7.03592	7.13914	7.30189	7.29419	-1.01183	-1.07202	1.17478	-1.00175	1.14692	1.28557		-1.13664	1.45795	1.41681	-1.14809	1.1858	1.2947	NM_015742	myosin IXb (Myo9b), mRNA	myosin IXb	D
Spot07935	5.56325e-06	AB001457	Kifc3	7.07081	7.14454	7.04801	7.29672	7.52927	7.46349	7.24679	7.10764	7.1179	7.25645	7.45412	7.5877	-1.19241	1.0376	-1.07239	1.04109	1.07805	-1.13226		1.25346	1.46921	1.5151	1.00971	1.41408	1.59969	AB001457	mRNA for motor domain of KIFC3, partial cds	kinesin family member C3	D
Spot07937	0.00045597	NM_011524	Tacc3	6.00506	5.99597	6.01041	6.05883	6.32232	6.08252	6.08585	5.91304	5.99459	6.11846	6.20423	6.40371	-1.08414	1.08646	1.01595	-1.06144	1.12535	-1.37876		1.05524	1.3859	1.07477	1.03314	1.33801	1.50548	NM_011524	transforming, acidic coiled-coil containing protein 3 (Tacc3), mRNA	transforming, acidic coiled-coil containing protein 3	D
Spot07946	0.000194709	L21707	Ryk	7.53099	7.46589	7.38412	7.33099	7.24255	7.14542	7.49223	7.40996	7.39226	7.4532	7.27786	7.26295	1.03952	1.05752	-1.00816	-1.12999	-1.03594	-1.12471		-1.22141	-1.25024	-1.2696	-1.0398	-1.14122	-1.13804	L21707	receptor tyrosine kinase (MRK) mRNA, complete cds	receptor-like tyrosine kinase	C
Spot07953	5.94286e-07	NM_007628	Ccna1	6.69072	6.64319	6.66185	6.68228	6.88556	6.95742	6.66678	6.72785	6.69095	6.7972	6.96884	6.89101	1.02422	-1.08834	-1.02952	-1.12179	-1.08685	1.06866		-1.00848	1.27426	1.34389	1.1393	1.27251	1.22148	NM_007628	cyclin A1 (Ccna1), mRNA	cyclin A1	D
Spot07956	0.00255918	NM_008579	Meig1	6.45273	6.36144	6.35747	6.26717	6.58903	6.48321	6.34425	6.37208	6.3491	6.25383	6.56571	6.57791	1.11458	-1.0107	1.00841	1.01343	1.02359	-1.09932		-1.20389	1.25557	1.13399	-1.09464	1.21365	1.25711	NM_008579	meiosis expressed gene 1 (Meg1), mRNA	meiosis expressed gene 1	D
Spot07957	0.00378797	NM_011941	Mapkbp1	6.32265	6.19132	6.24706	5.95513	5.94868	5.90282	6.15799	6.17686	6.23538	6.0342	6.04127	5.97831	1.179	1.01457	1.01175	-1.08228	-1.09702	-1.07841		-1.44415	-1.27461	-1.41092	-1.13178	-1.14521	-1.29314	NM_011941	JNK-binding protein 1 (Jnkbp1-pending), mRNA	mitogen activated protein kinase binding protein 1	C
Spot07959	0.000306049	NM_021372	Sertad2	7.34559	7.35893	7.2436	7.04633	6.96808	7.02169	7.29481	7.31628	7.32778	7.28071	7.09441	7.00979	1.05209	1.04358	-1.08783	-1.26413	-1.13466	1.01197		-1.34887	-1.47824	-1.24846	-1.0142	-1.2484	-1.37437	NM_021372	clone MNCb-1504, similar to D50917 KIAA0127 protein (Homo sapiens) (LOC58172), mRNA	SERTA domain containing 2	C
Spot07961	0.00258168	NM_008086	Gas1	6.87933	6.88429	6.89852	6.76404	6.56967	6.66468	6.87179	6.80816	6.8417	6.86435	6.80114	6.64079	1.00757	1.07911	1.05846	-1.10552	-1.26045	1.02417		-1.1222	-1.36975	-1.26344	-1.00747	-1.00705	-1.22251	NM_008086	growth arrest specific 1 (Gas1), mRNA	growth arrest specific 1	C
Spot07962	0.000583369	NM_010721	Lmnb1	6.42856	6.39545	6.44255	6.52577	6.85979	6.68331	6.40584	6.35186	6.46122	6.51692	6.75358	6.6454	1.02298	1.04456	-1.01885	1.0089	1.11206	1.03863		1.1021	1.59097	1.27222	1.11748	1.4944	1.20223	NM_010721	lamin B1 (Lmnb1), mRNA	lamin B1	D
Spot07967	0.00301073	NM_011651	Stk22s1	5.81628	5.71985	5.73762	5.81994	6.12901	6.08164	5.78846	5.72206	5.81084	5.86259	5.94582	5.86333	1.02821	-1.00221	-1.07597	-1.04357	1.20104	1.24398		1.00366	1.50554	1.41062	1.07694	1.25077	1.05389	NM_011651	serine/threonine kinase 22 substrate 1 (Stk22s1), mRNA	serine/threonine kinase 22 substrate 1	D
Spot07968	2.05501e-09	NM_008475	Krt2-4	6.33657	6.3215	6.34316	6.65589	7.1293	7.16773	6.3162	6.42956	6.42563	6.69512	6.93068	6.79482	1.02059	-1.11412	-1.08597	-1.04001	1.21971	1.45196		1.37618	2.24297	2.28091	1.46071	1.65058	1.44656	NM_008475	keratin complex 2, basic, gene 4 (Krt2-4), mRNA	keratin complex 2, basic, gene 4	D
Spot07970	1.22495e-10	NM_008527	Klrb1c	6.31441	6.26089	6.24749	6.35191	6.53903	6.62898	6.33528	6.30767	6.24387	6.25812	6.41437	6.60761	-1.02109	-1.04788	1.00363	1.09833	1.13276	1.0216		1.03822	1.32066	1.46446	-1.08021	1.11261	1.4387	NM_008527	lymphocyte antigen 55 complex, locus C (Ly55c), mRNA	killer cell lectin-like receptor subfamily B member 1C	D
Spot07971	0.00146001	NM_008878	Serpinf2	6.51292	6.53599	6.44014	6.46007	6.596	6.5656	6.43657	6.58568	6.5839	6.46889	6.60202	6.44709	1.07933	-1.05094	-1.15461	-1.00886	-1.00604	1.12581		-1.05427	1.06184	1.13367	1.03285	1.01648	-1.14661	NM_008878	plasmin inhibitor alpha 2 (Pli), mRNA	serine (or cysteine) proteinase inhibitor, clade F, member 2	D
Spot07973	2.2675e-05	NM_016686	Vezf1	5.6556	5.67603	5.64105	5.74084	5.90357	5.9752	5.58624	5.67664	5.69094	5.7545	5.86453	5.76943	1.07182	-1.00061	-1.05115	-1.01376	1.03982	1.22848		1.08897	1.25551	1.39676	1.18324	1.2067	1.08165	NM_016686	vascular endothelial zinc finger 1 (Vezf1), mRNA	vascular endothelial zinc finger 1	D
Spot07974	0.00147235	NM_010563	Ina	6.1368	6.10294	6.12792	6.13683	6.31202	6.31825	6.11345	6.19952	6.23557	6.18082	6.26903	6.25512	1.02362	-1.10141	-1.11366	-1.04497	1.04393	1.06516		1.00003	1.23254	1.20965	1.06969	1.07198	1.01974	NM_010563	alpha internexin neuronal intermediate filament protein (Ina), mRNA	internexin neuronal intermediate filament protein, alpha	D
Spot07975	2.92287e-07	M21836	Krt2-8	7.88138	7.79914	7.65117	7.72286	8.12104	8.32636	7.6514	7.68265	7.72427	7.99935	7.90607	8.12463	1.25858	1.12354	-1.07584	-1.3185	1.23982	1.22351		-1.17178	1.37975	1.96442	1.41617	1.25035	1.49237	M21836	extra-embryonic endodermal cytokeratin type II (EndoA) mRNA, complete cds	keratin complex 2, basic, gene 8	D
Spot07979	6.32743e-09	NM_009515	Was	6.51043	6.52749	6.55527	6.83276	7.05241	7.17948	6.47563	6.63636	6.51938	6.81137	7.0458	6.99798	1.03542	-1.11502	1.03654	1.02162	1.00663	1.19902		1.38034	1.69033	1.86677	1.39897	1.50598	1.6138	NM_009515	Wiskott-Aldrich syndrome protein (Wasp), mRNA	Wiskott-Aldrich syndrome homolog (human)	D
Spot07986	0.00209103	AF282919	Zfp313	7.40235	7.40434	7.26926	7.41749	7.75548	7.63246	7.42989	7.38703	7.37531	7.51433	7.60003	7.55622	-1.02792	1.01746	-1.11187	-1.10169	1.16819	1.07923		1.01526	1.42068	1.43792	1.08811	1.23738	1.19831	AF282919	Zfp228 (Znf228) mRNA, complete cds	zinc finger protein 313	D
Spot07993	2.22257e-06	NM_010849	Myc	5.96403	6.04419	6.07826	6.22942	6.48405	6.40542	6.05643	6.24689	5.98371	6.24833	6.45495	6.23406	-1.09681	-1.2247	1.09917	-1.01909	1.02952	1.18692		1.30394	1.55249	1.38703	1.21154	1.23129	1.28448	NM_010849	myelocytomatosis oncogene (Myc), mRNA	myelocytomatosis oncogene	D
Spot07996	0.000341549	M96163	Plk2	6.44625	6.48423	6.43021	6.24227	6.33299	6.1349	6.57955	6.49831	6.51912	6.40473	6.37039	6.18172	-1.14259	-1.01419	-1.09298	-1.17641	-1.03811	-1.04794		-1.22627	-1.16327	-1.34355	-1.19102	-1.13646	-1.4013	M96163	(clone 2) serum inducible kinase (SNK) mRNA, mRNA sequence	polo-like kinase 2 (Drosophila)	C
Spot08003	0.0009973	NM_009878	Cdkn2d	6.93664	7.02236	7.00184	7.11115	7.28641	7.24087	7.08093	6.99866	7.05306	7.15563	7.24881	7.23071	-1.15521	1.02398	-1.05256	-1.04548	1.03832	1.01021		1.19066	1.3022	1.27003	1.07756	1.28422	1.1944	NM_009878	cyclin-dependent kinase inhibitor 2D (p19, inhibits CDK4) (Cdkn2d), mRNA	cyclin-dependent kinase inhibitor 2D (p19, inhibits CDK4)	D
Spot08006	2.19835e-11	NM_007630	Ccnb2	5.51122	5.45863	5.5415	5.67261	6.30753	6.30563	5.80192	5.76448	5.55894	5.68166	6.06905	6.26244	-1.33736	-1.35778	-1.0176	-1.00909	1.26932	1.04413		1.17515	2.33707	2.14712	-1.12778	1.35604	2.02082	NM_007630	cyclin B2 (Ccnb2), mRNA	cyclin B2	D
Spot08010	0.000118203	NM_010177	Fasl	5.42919	5.51345	5.52842	5.66928	5.77108	5.88774	5.50109	5.56	5.53461	5.44818	5.66999	5.66145	-1.07455	-1.04764	-1.0062	1.24745	1.10638	1.25394		1.27136	1.29386	1.43236	-1.05434	1.11627	1.13524	NM_010177	Fas antigen ligand (Fasl), mRNA	Fas ligand (TNF superfamily, member 6)	D
Spot08023	8.88178e-16	NM_009369	Tgfbi	7.4744	7.39172	7.50193	8.44339	8.81105	8.80411	7.69243	7.69061	7.50822	8.48995	8.53604	8.65956	-1.24362	-1.34836	-1.00631	-1.04766	1.31654	1.15552		2.63527	4.13434	3.67732	2.22004	2.32898	3.16241	NM_009369	transforming growth factor, beta induced, 68 kDa (Tgfbi), mRNA	transforming growth factor, beta induced	D
Spot08032	5.32467e-05	NM_019454	Dll4	7.24223	7.29402	7.20735	7.04894	6.84122	6.71845	7.17401	7.25385	7.27092	7.00069	6.89791	6.83288	1.07059	1.04098	-1.06563	1.04943	-1.05833	-1.12124		-1.21323	-1.57271	-1.63054	-1.18925	-1.42752	-1.54967	NM_019454	delta-like 4 homolog (Drosophila) (Dll4), mRNA	delta-like 4 (Drosophila)	C
Spot08033	0.00438626	NM_011915	Wif1	6.32872	6.32612	6.32837	6.13258	6.02038	6.00288	6.25192	6.35542	6.32363	6.16124	6.0572	6.14115	1.07982	-1.02974	1.00476	-1.02908	-1.03751	-1.14828		-1.2167	-1.35763	-1.38471	-1.09492	-1.34746	-1.20019	NM_011915	Wnt inhibitory factor 1 (Wif1), mRNA	Wnt inhibitory factor 1	C
Spot08039	0.00239876	NM_011894	Sh3bp5	7.23471	7.2179	7.12973	6.95822	7.01108	6.74176	7.29602	7.10731	7.24939	7.06475	6.9922	7.03304	-1.06322	1.11694	-1.12711	-1.11241	1.01906	-1.33814		-1.3185	-1.22977	-1.47399	-1.2602	-1.122	-1.24154	NM_011894	SH3-domain binding protein 5 (BTK-associated) (Sh3bp5), mRNA	SH3-domain binding protein 5 (BTK-associated)	C
Spot08043	1.07355e-09	AF157628	Ptprb	9.47111	9.32988	9.37997	9.0591	8.49286	8.3144	9.42018	9.30636	9.37252	9.05984	8.59131	8.48563	1.05224	1.0238	1.00748	-1.00075	-1.10346	-1.18677		-1.50985	-2.30947	-2.90251	-1.43382	-2.04428	-2.42757	AF157628	receptor-type protein tyrosine phosphatase mRNA, partial cds	protein tyrosine phosphatase, receptor type, B	C
Spot08052	0.00130898	U38500	Gngt2	7.25051	7.18887	7.22509	7.16583	7.36648	7.38605	7.09823	7.05766	7.1401	7.13847	7.24093	7.33487	1.16449	1.1402	1.08871	1.02774	1.13377	1.05251		-1.08837	1.19436	1.17464	1.04106	1.20114	1.21504	U38500	G protein gamma 8 subunit, partial cds	guanine nucleotide binding protein (G protein), gamma transducing activity polypeptide 2	D
Spot08054	0.000242422	NM_009625	Adcyap1	8.27326	8.40249	8.33158	8.2036	8.13033	8.10096	8.29297	8.41387	8.43967	8.3167	8.20312	8.09584	-1.0199	-1.01145	-1.11416	-1.11975	-1.0755	1.00513		-1.07215	-1.3128	-1.25938	1.02401	-1.23461	-1.41035	NM_009625	adenylate cyclase activating polypeptide 1 (Adcyap1), mRNA	adenylate cyclase activating polypeptide 1	C
Spot08056	0.00200106	NM_019739	Foxo1	6.95809	7.08757	6.99038	6.85398	6.80867	6.84974	7.05022	7.03268	7.06796	6.98815	6.92045	6.75453	-1.09651	1.05643	-1.08067	-1.14359	-1.11827	1.0999		-1.10973	-1.32168	-1.151	-1.06404	-1.11877	-1.36811	NM_019739	forkhead box O1 (Foxo1), mRNA	forkhead box O1	C
Spot08059	0.000443339	NM_007689	Chad	6.70957	6.73319	6.69074	6.74966	6.90624	6.97939	6.68276	6.82164	6.76141	6.79623	6.97795	6.8539	1.02717	-1.09249	-1.07322	-1.04768	-1.07434	1.13371		1.04091	1.18893	1.33462	1.12016	1.16918	1.0969	NM_007689	chondroadherin (Chad), mRNA	chondroadherin	D
Spot08062	4.88218e-09	NM_009386	Tjp1	8.5093	8.44012	8.29613	8.11842	8.01753	7.77526	8.63221	8.33592	8.47277	8.35106	8.0189	7.87229	-1.13079	1.10983	-1.1932	-1.26193	-1.00136	-1.1019		-1.47827	-1.52591	-1.6835	-1.32465	-1.37304	-1.823	NM_009386	tight junction protein 1 (Tjp1), mRNA	tight junction protein 1	C
Spot08071	0.000725215	NM_008350	Il11	6.28986	6.26598	6.25194	6.31546	6.44719	6.52191	6.2608	6.33865	6.33188	6.2995	6.4343	6.23733	1.02949	-1.07538	-1.08322	1.01609	1.01297	1.3292		1.02593	1.19867	1.30992	1.03946	1.10037	-1.09916	NM_008350	interleukin 11 (Il11), mRNA	interleukin 11	D
Spot08074	0.000366793	AF044312	Epb4.1l2	7.03332	7.02842	6.95717	6.8611	6.89773	6.65794	7.2545	7.0212	7.05611	7.02916	6.83492	6.72419	-1.24755	1.00725	-1.104	-1.18301	1.06482	-1.0685		-1.18794	-1.13962	-1.34882	-1.25275	-1.20475	-1.39363	AF044312	protein 4.1G mRNA, partial cds	erythrocyte protein band 4.1-like 2	C
Spot08085	1.00017e-06	NM_011691	Vav1	7.25966	7.2626	7.15318	7.36957	7.64884	7.70664	7.25928	7.29217	7.20595	7.4884	7.57221	7.51844	1.00037	-1.03001	-1.05418	-1.12618	1.07964	1.20707		1.11618	1.47143	1.73925	1.25749	1.32318	1.36683	NM_011691	vav oncogene (Vav), mRNA	vav 1 oncogene	D
Spot08100	1.75535e-06	NM_011505	Stxbp4	6.54616	6.58838	6.65344	6.51971	6.43747	6.44593	6.71844	6.738	6.76785	6.59492	6.4449	6.31155	-1.18801	-1.16139	-1.12122	-1.07811	-1.00746	1.14382		-1.02681	-1.16289	-1.23061	-1.13148	-1.34057	-1.57822	NM_011505	syntaxin binding protein 4 (Stxbp4), mRNA	syntaxin binding protein 4	C
Spot08101	3.64563e-05	AF188504	Cklfsf7	7.32092	7.31003	7.23834	7.29653	7.7264	7.93762	7.29202	7.28408	7.22333	7.36157	7.63369	7.82878	1.02932	1.02629	1.01513	-1.0672	1.09715	1.11498		-1.02468	1.51645	2.0123	1.07203	1.41851	1.83208	AF188504	LNV (Lnv) mRNA, complete cds	chemokine-like factor super family 7	D
Spot08131	0.000628513	NM_009405	Tnni2	7.14586	7.12722	7.16688	6.9858	6.96398	6.85668	7.19763	7.09193	7.22193	7.08992	6.99319	7.00275	-1.05313	1.03592	-1.05658	-1.10973	-1.02964	-1.15728		-1.17358	-1.17732	-1.36371	-1.11373	-1.10378	-1.24505	NM_009405	troponin I, skeletal, fast 2 (Tnni2), mRNA	troponin I, skeletal, fast 2	C
Spot08133	6.17913e-06	AF219945	Tulp4	6.31022	6.23022	6.22953	6.08071	5.86942	5.82244	6.31982	6.17909	6.31827	6.11803	5.91836	6.01231	-1.00964	1.05246	-1.09279	-1.03802	-1.05015	-1.20909		-1.25798	-1.43447	-1.50244	-1.22359	-1.29788	-1.35792	AF219945	tubby super-family protein (Tusp) mRNA, complete cds	tubby like protein 4	C
Spot08134	7.22317e-06	AF226611	D13Wsu14e	6.44284	6.38203	6.27858	5.98085	5.84914	5.77608	6.43627	6.3705	6.5016	6.12805	6.00513	6.16675	1.00659	1.0116	-1.24985	-1.15858	-1.16882	-1.47796		-1.58722	-1.70384	-1.65284	-1.36101	-1.44103	-1.39774	AF226611	prolactin-like protein L mRNA, complete cds	DNA segment, Chr 13, Wayne State University 14, expressed	C
Spot08138	1.31632e-08	NM_011066	Per2	6.96405	6.85826	6.66012	6.85661	6.66999	6.50772	7.14043	7.01521	6.67247	7.30064	6.84309	6.515	-1.19289	-1.16993	-1.01243	-1.55898	-1.18898	-1.0073		-1.11343	-1.20716	-1.16462	1.17376	-1.18782	-1.17055	NM_011066	period homolog 2 (Drosophila) (Per2), mRNA	period homolog 2 (Drosophila)	C
Spot08142	0.00171169	D87034	0	6.14838	6.035	6.04212	5.92951	6.06505	5.80654	6.09841	6.02545	6.09155	6.03344	5.98118	5.84094	1.05124	1.0096	-1.05066	-1.10952	1.08748	-1.035		-1.24467	1.03051	-1.26564	-1.06713	-1.04526	-1.2848	D87034	(ELM-2) mRNA, 3'UTR, partial sequence	0	C
Spot08143	1.94372e-08	NM_020292	Olfr672	6.13448	6.13492	6.19211	6.2641	6.59257	6.51375	6.04896	6.03513	6.23442	6.15092	6.37747	6.27677	1.08928	1.10494	-1.04323	1.11983	1.23999	1.26742		1.13839	1.58036	1.3794	1.10734	1.40824	1.04325	NM_020292	odorant receptor S46 gene (Ors46), mRNA	olfactory receptor 672	D
Spot08161	1.40345e-05	NM_016777	Nasp	6.21595	6.21536	6.12315	6.40151	6.6264	6.61437	6.44092	6.34791	6.24475	6.44895	6.54403	6.48436	-1.25229	-1.14174	-1.1293	-1.04859	1.08586	1.13884		1.20389	1.50839	1.63429	1.00806	1.21667	1.27075	NM_016777	nuclear autoantigenic sperm protein (histone-binding) (Nasp), mRNA	nuclear autoantigenic sperm protein (histone-binding)	D
Spot08164	4.4319e-06	NM_012000	Cln8	6.43389	6.38118	6.29398	6.52729	6.70843	6.79518	6.42333	6.40286	6.38301	6.48688	6.59683	6.66098	1.01062	-1.02192	-1.09312	1.04124	1.11807	1.14362		1.09789	1.38716	1.6507	1.06561	1.21406	1.32043	NM_012000	ceroid-lipofuscinosis, neuronal 8 (Cln8), mRNA	ceroid-lipofuscinosis, neuronal 8	D
Spot08167	3.38446e-05	NM_016758	Rgs14	6.54245	6.59453	6.55344	6.67797	6.83747	6.87301	6.6039	6.68073	6.5582	6.69377	6.79081	6.7081	-1.06337	-1.09002	-1.00477	-1.01593	1.04777	1.1793		1.14513	1.275	1.37654	1.09403	1.11637	1.16171	NM_016758	regulator of G-protein signaling 14 (Rgs14), mRNA	regulator of G-protein signaling 14	D
Spot08168	0.000577008	NM_011360	Sgce	7.64149	7.68341	7.66769	7.37232	7.34463	7.35599	7.78473	7.65737	7.72983	7.55113	7.41259	7.27442	-1.15402	1.02638	-1.06411	-1.19579	-1.07032	1.08498		-1.30887	-1.40323	-1.36575	-1.26315	-1.27734	-1.57682	NM_011360	sarcoglycan, epsilon (Sgce), mRNA	sarcoglycan, epsilon	C
Spot08175	0.0010637	NM_008770	Cldn11	7.08981	7.13614	6.99816	6.88334	6.85474	6.89985	7.07215	7.04363	7.11163	6.99129	6.86109	6.78534	1.01782	1.09693	-1.12016	-1.11399	-1.00637	1.12132		-1.22933	-1.32498	-1.10331	-1.08422	-1.20026	-1.38582	NM_008770	oligodendrocyte transmembrane protein (Otm), mRNA	claudin 11	C
Spot08178	0.00189938	NM_018777	Cldn6	5.89	5.88227	5.85894	5.84163	5.75008	5.69809	5.95255	5.93137	6.03383	5.77379	5.79161	5.68723	-1.06455	-1.05033	-1.19112	1.07019	-1.0424	1.01092		-1.04956	-1.14132	-1.1745	-1.19574	-1.15	-1.41425	NM_018777	claudin 6 (Cldn6), mRNA	claudin 6	C
Spot08182	0.00222106	NM_008802	Pde7a	6.1608	6.03956	6.08062	6.1283	6.14384	6.08091	6.3258	6.17402	6.2089	6.18857	6.16063	5.98117	-1.1794	-1.14392	-1.13687	-1.06213	-1.01693	1.10488		-1.03304	1.10991	1.00029	-1.14709	-1.01348	-1.25575	NM_008802	phosphodiesterase 7A (Pde7a), mRNA	phosphodiesterase 7A	C
Spot08187	0.000236321	U50954	0	6.01691	6.10347	6.05102	6.32274	6.3965	6.43891	6.19339	6.18705	6.11329	6.25607	6.37171	6.27742	-1.193	-1.08718	-1.06425	1.06895	1.0251	1.17526		1.35775	1.34049	1.47387	1.06469	1.2028	1.17837	U50954	clone TSAP7 p53-induced apoptosis differentially expressed mRNA sequence	0	D
Spot08189	0.000445647	AF102517	Olfr43	6.13364	6.07367	6.24191	6.03877	6.00454	5.9838	6.2392	6.14694	6.25449	6.01137	5.9925	5.92875	-1.11133	-1.07602	-1.01265	1.02778	1.01212	1.0566		-1.09951	-1.07157	-1.29449	-1.25587	-1.167	-1.38506	AF102517	olfactory receptor A7 mRNA, partial cds	olfactory receptor 43	C
Spot08197	0.000264508	M10336	Rnu5g	5.44005	5.495	5.47889	5.54556	5.72289	6.02943	5.54772	5.52006	5.49721	5.49571	5.86315	6.03065	-1.11368	-1.02537	-1.01849	1.05111	-1.15056	-1.00122		1.11128	1.25595	1.73418	-1.05339	1.40929	1.70479	M10336	5S U5 small nuclear RNA	RNA, U5G small nuclear	D
Spot08206	0.000177043	AF177147	0	8.56537	8.53446	8.56937	8.5289	8.44208	8.24161	8.89131	8.79423	8.82365	8.77151	8.67845	8.48566	-1.38533	-1.29663	-1.28953	-1.27456	-1.26665	-1.2764		-1.03714	-1.09678	-1.38786	-1.12728	-1.12275	-1.40213	AF177147	sialyltransferase 1 (Siat1) gene, partial sequence	0	C
Spot08246	1.02804e-08	U75374	0	7.00642	7.03707	6.94939	7.13566	7.41904	7.44794	6.91534	7.01702	7.03745	7.20557	7.30846	7.41336	1.09535	1.02026	-1.09205	-1.07241	1.11693	1.03519		1.13797	1.46516	1.64633	1.33673	1.33836	1.45632	U75374	glutamate transporter mRNA, alternate 3' UTR	0	D
Spot08249	8.98226e-05	AJ245772	Smpx	6.05516	6.02731	6.07145	6.07965	5.79011	5.52086	6.30611	5.97955	6.14125	5.94118	5.91227	5.56502	-1.28525	1.04891	-1.07229	1.14851	-1.12993	-1.04515		1.02479	-1.2677	-1.73428	-1.44041	-1.0696	-1.77932	AJ245772	mRNA for stretch responsive muscle (X-chromosome) protein (Srmx gene)	small muscle protein, X-linked	C
Spot08253	0.00107056	NM_011080	Phxr1	5.86168	5.80311	5.82522	5.8722	6.00857	6.1189	5.85138	5.91001	5.84228	5.87855	6.00569	5.80982	1.01036	-1.11283	-1.01721	-1.00638	1.00288	1.36216		1.01057	1.22809	1.34135	1.02755	1.1004	-1.03299	NM_011080	per-hexamer repeat gene 1 (Phxr1), mRNA	per-hexamer repeat gene 1	D
Spot08258	0.00571623	BC006745	E030041M21Rik	6.98501	6.94719	6.82426	6.97865	7.13879	7.11992	7.05537	7.05563	6.90138	7.06734	7.114	6.9744	-1.07289	-1.11454	-1.08017	-1.09275	1.0251	1.15664		-1.00639	1.21118	1.34402	1.01205	1.0601	1.07575	BC006745	Mus musculus, Similar to RIKEN cDNA 4930506D01 gene, clone MGC:12082 IMAGE:3708772, mRNA, complete cds.	RIKEN cDNA E030041M21 gene	D
Spot08261	4.62681e-08	BC013712	BC013712	6.32548	6.3106	6.18666	6.42874	6.8881	6.74855	6.26913	6.36132	6.3337	6.46579	6.72224	6.60944	1.05796	-1.05202	-1.1584	-1.03775	1.18041	1.14925		1.10878	1.78158	1.75398	1.21734	1.43465	1.3175	BC013712	Mus musculus, clone IMAGE:3155889, mRNA, partial cds.	cDNA sequence BC013712	D
Spot08274	5.71558e-07	AK003593	Eml1	7.1428	7.0305	7.07587	7.03182	6.61569	6.72209	7.39463	7.2002	7.29751	7.10517	6.88901	6.74984	-1.28638	-1.18495	-1.24812	-1.0761	-1.31432	-1.02814		-1.11737	-1.51408	-1.42445	-1.33571	-1.36504	-1.72921	AK003593	18 days embryo cDNA, RIKEN full-length enriched library, clone:1110008N23, full insert sequence.	echinoderm microtubule associated protein like 1	C
Spot08319	1.51448e-06	U96688	Pira7	6.85645	6.89335	6.79872	7.08476	7.41582	7.35651	6.75623	6.88485	6.86073	7.12784	7.32149	7.30228	1.10542	1.00854	-1.06397	-1.04402	1.09892	1.05573		1.25647	1.68619	1.74681	1.45008	1.54751	1.55511	U96688	immunoglobulin-like receptor PIRA7 (16M2) mRNA, complete cds.	paired-Ig-like receptor A7	D
Spot08326	1.48368e-06	BC007480	Ehd4	8.7376	8.64242	8.40184	8.25998	8.00938	8.03485	8.28209	8.46697	8.49409	8.38757	8.13758	8.03087	1.57698	1.19177	-1.09664	-1.13608	-1.13678	1.00399		-1.61223	-1.88332	-1.44339	1.11124	-1.39012	-1.58919	BC007480	Mus musculus, clone MGC:7570 IMAGE:3493227, mRNA, complete cds.	EH-domain containing 4	C
Spot08330	0.0018034	U31539	0	6.04823	6.46245	6.21586	6.09556	6.38471	6.15093	5.98943	5.93385	6.08885	6.05199	6.11647	5.93838	1.06057	1.69655	1.13543	1.04454	1.30766	1.23682		1.04847	-1.08084	-1.06709	1.06456	1.20036	-1.16238	U31539	clone 1B8E5 anti-phosphoscholine IgH heavy chain VDJ region mRNA, partial cds.	0	A
Spot08341	0.00193205	S71117	0	6.88564	7.09251	7.19728	7.19307	7.46081	6.88893	7.00548	6.99555	7.06509	6.9751	6.43597	6.67128	-1.12731	1.10182	1.14132	1.24355	2.78665	1.24315		1.35992	1.44528	-1.36118	-1.03085	-1.74993	-1.48263	S71117	Ig VH=immunoglobulin heavy chain variable region [mice, MRL/lpr, anti-La B cell hybridoma #14, mRNA Partial, 359 nt].	0	A
Spot08348	0.0035328	U41430	0	6.35985	6.30097	6.16521	6.52372	6.69901	5.944	6.09471	6.14743	6.19423	6.31205	5.68054	5.71678	1.30362	1.16595	-1.02945	1.23574	2.76898	1.25511		1.17806	1.48891	-1.24758	1.24278	-1.59503	-1.61197	U41430	monoclonal antibody FG1 to cardiolipin, Ig heavy chain variable region mRNA, partial cds.	0	A
Spot08351	0.00372564	S74020	0	6.51833	6.64437	6.72907	6.57504	6.986	6.78163	6.40914	6.56614	6.42986	6.59667	6.49937	6.21499	1.11537	1.08137	1.34878	-1.02186	1.62683	1.76235		1.05835	1.40724	1.05397	1.20626	-1.06905	-1.23971	S74020	phosphorylcholine-specific IgG1 heavy chain variable region [mice, Mab2 spleen cell hybridoma, mRNA Partial, 369 nt].	0	A
Spot08358	0.000564185	X66651	0	6.72164	6.77409	7.05044	6.821	7.27213	6.93707	6.47947	6.54467	6.17706	6.50891	6.1717	5.9139	1.27401	1.25788	2.39499	1.36627	3.00545	2.78198		1.10446	1.64549	-1.12005	1.02988	-1.45204	-1.30103	X66651	rearranged mRNA for immunoglobulin heavy chain (V region).	0	A
Spot08379	8.46355e-05	X79553	0	6.10226	6.23129	6.20043	6.3852	6.33148	5.81252	5.45305	5.73897	5.67919	5.46216	5.5217	5.72287	1.91403	1.6361	1.68411	2.51693	2.24742	1.09379		1.32702	1.10539	-1.47389	1.00915	-1.24268	1.04465	X79553	BALB/c IgG heavy chain variable region mRNA.	0	A
Spot08391	0.000839897	M32044	0	6.18348	6.97806	6.56029	6.50359	6.60198	6.57654	6.16814	6.28105	6.03884	6.05935	5.92839	6.12135	1.01546	2.00773	1.68448	1.5593	1.96126	1.57648		1.37727	-1.45656	1.01638	-1.11493	-1.42284	1.08601	M32044	Ig active H-chain (GAC1) mRNA V-region, from hybridoma 68.2D8, partial cds.	0	A
Spot08398	0.00379887	M34734	0	6.86491	7.05363	7.06674	6.94079	7.07509	6.81973	6.80307	6.87329	6.81114	6.79494	6.64321	6.68872	1.06379	1.19762	1.29123	1.15703	1.54015	1.13998		1.07884	1.02169	-1.28019	-1.00817	-1.2587	-1.13023	M34734	Ig H-chain mRNA VDJ-region, partial cds.	0	A
Spot08401	0.00523802	U55513	0	6.41059	6.53734	6.6237	6.64982	6.73653	6.17013	6.17671	6.26107	5.97891	6.11256	5.70257	5.78425	1.26349	1.31821	1.90558	1.7113	2.81218	1.4709		1.27027	1.22041	-1.57392	-1.06625	-1.74804	-1.21489	U55513	anti-DNA immunoglobulin heavy chain IgG mRNA, antibody 423p.78, partial cds.	0	A
Spot08405	0.00575065	U55551	0	6.83364	6.83886	6.98079	6.81209	6.93547	6.67693	6.63491	6.70143	6.53217	6.65031	6.4213	6.40499	1.21986	1.14732	1.56615	1.17559	1.67225	1.31251		-1.02179	1.10143	-1.35509	1.01552	-1.3233	-1.13563	U55551	anti-DNA immunoglobulin heavy chain IgG mRNA, antibody 452p.106, partial cds.	0	A
Spot08408	0.000115642	Z12285	0	7.40155	7.49839	7.40987	7.30409	7.14376	7.10265	7.3808	7.45518	7.43972	7.3367	7.31409	7.19857	1.02097	1.04415	-1.03031	-1.03315	-1.1857	-1.10067		-1.10237	-1.42565	-1.35964	-1.04508	-1.15153	-1.27272	Z12285	rearranged T-cell receptor beta chain Vbeta8 repertoire (VDJ).	0	C
Spot08418	0.00562043	M22955	0	6.00812	6.0676	6.12531	6.04099	6.2904	5.91474	5.77932	6.00805	6.36782	6.22451	5.806	5.83151	1.25709	1.06136	-1.27444	-1.20144	1.62321	1.0868		1.03341	1.24957	-1.23437	1.56078	-1.22392	-1.70968	M22955	Ig germline X24 H-chain mRNA (V-D-J1), partial cds.	0	A
Spot08424	0.0016469	S72849	0	7.0304	7.51498	7.37349	7.30464	7.26684	7.09619	7.16498	7.04881	7.21955	6.94133	6.50003	6.79653	-1.14405	1.59388	1.16641	1.43808	2.15287	1.3494		1.31552	-1.28164	-1.31956	-1.25063	-1.73113	-1.52657	S72849	IgG1 H chain=directed against human IL2 receptor Tac protein {CDR, J3, start of constant region} [mice, mRNA Recombinant, 420 nt].	0	A
Spot08429	6.24355e-05	Z12210	0	6.24981	6.90915	6.71053	6.47081	6.66272	6.64109	6.3931	6.60968	6.48244	6.38926	6.11253	6.29272	-1.15407	1.34915	1.2562	1.08497	1.73357	1.41676		1.24732	-1.27946	-1.07191	-1.00385	-1.64402	-1.20891	Z12210	rearranged T-cell receptor beta chain Vbeta8 repertoire (VDJ).	0	A
Spot08430	0.000334949	X94417	0	8.42333	9.32447	9.20531	8.87419	8.88374	8.72128	8.73346	8.95029	8.79259	8.68057	8.25533	8.48731	-1.3636	1.4538	1.51093	1.21363	1.87464	1.2636		1.56967	-1.55384	-1.6226	-1.05431	-2.00365	-1.35699	X94417	mRNA	0	A
Spot08439	0.00329387	AJ235966	0	5.90623	6.11943	5.98863	5.9897	6.04604	5.89546	5.91245	6.0247	6.06535	6.05986	5.92087	5.78982	-1.00624	1.09936	-1.07974	-1.07268	1.13334	1.11141		1.08705	-1.07615	-1.09765	1.15882	-1.10941	-1.31723	AJ235966	IgVk dv-36 gene.	0	C
Spot08452	3.05418e-06	X67800	0	5.38701	5.74744	5.23353	5.40554	5.35668	5.43808	6.70416	6.68317	6.84379	6.26403	6.35656	6.26142	-3.73276	-2.54907	-5.00407	-2.35958	-2.71796	-2.2781		1.01871	-1.4781	1.22697	-1.55291	-1.38626	-1.79027	X67800	(clone C1-7H) DNA for Ig variable region (heavy chain) (345bp).	0	B
Spot08459	4.11139e-08	AF296660	0	6.33882	6.34238	6.2796	6.65784	6.94077	7.01519	6.36801	6.56986	6.48365	6.61502	6.86028	6.97723	-1.02962	-1.25544	-1.22635	1.04375	1.08382	1.0387		1.37578	1.81919	2.08671	1.28019	1.33698	1.63817	AF296660	nonfunctional T-cell receptor beta chain mRNA, partial sequence.	0	D
Spot08471	4.8465e-11	AK002779	0610037M15Rik	9.52632	9.40372	9.40376	9.68981	10.0205	10.161	9.46427	9.64952	9.48344	9.55423	9.9734	10.172	1.06402	-1.27865	-1.08294	1.14521	1.04818	-1.01109		1.17762	1.85287	2.13238	1.09413	1.38247	1.99089	AK002779	adult male kidney cDNA, RIKEN full-length enriched library, clone:0610037M15, full insert sequence.	RIKEN cDNA 0610037M15 gene	D
Spot08479	1.34066e-08	AF298899	P2ry6	6.14094	6.16358	6.14821	6.3093	6.5396	6.58766	6.2349	6.20549	6.25466	6.33667	6.58546	6.66187	-1.09852	-1.0428	-1.11232	-1.02776	-1.04693	-1.07704		1.18336	1.45649	1.55184	1.10713	1.46225	1.50262	AF298899	P2Y6 receptor gene, complete cds.	pyrimidinergic receptor P2Y, G-protein coupled, 6	D
Spot08490	8.99771e-08	AF395844	9130017C17Rik	6.35004	6.34101	6.26837	6.51841	6.9259	6.89346	6.35959	6.36055	6.35011	6.56616	6.82417	6.94205	-1.00959	-1.01973	-1.08517	-1.04891	1.10709	-1.04979		1.18337	1.7948	1.86841	1.22945	1.58982	1.80748	AF395844	SNX20 (Snx20) mRNA, complete cds.	RIKEN cDNA 9130017C17 gene	D
Spot08491	0.000213212	BC012262	Arhgef3	7.67942	7.64371	7.53394	7.40463	7.40965	7.3421	7.82418	7.50002	7.58422	7.58108	7.39799	7.43782	-1.15576	1.15452	-1.05156	-1.19297	1.01173	-1.10045		-1.31626	-1.26372	-1.21148	-1.27519	-1.10742	-1.15766	BC012262	Mus musculus, clone MGC:19066 IMAGE:4192378, mRNA, complete cds.	Rho guanine nucleotide exchange factor (GEF) 3	C
Spot08494	0.00104643	BC011282	Mad2l2	6.76418	6.70356	6.64813	6.71769	6.86606	6.93949	6.71375	6.65602	6.63546	6.88192	6.82972	6.95682	1.05173	1.04869	1.01275	-1.17848	1.03701	-1.01748		-1.04759	1.17645	1.33825	1.18313	1.1897	1.379	BC011282	Mus musculus, RIKEN cDNA 2310033C13 gene, clone MGC:19413 IMAGE:3484522, mRNA, complete cds.	MAD2 mitotic arrest deficient-like 2 (yeast)	D
Spot08534	2.00631e-07	AK010399	Snx10	6.77288	6.97391	6.66135	6.82485	7.69802	7.77477	6.89811	6.76679	6.77368	7.37179	7.27348	7.43879	-1.13341	1.23013	-1.11888	-1.72795	1.52889	1.39931		1.05335	2.0629	3.04473	1.60589	1.6598	1.94471	AK010399	ES cells cDNA, RIKEN full-length enriched library, clone:2410004M09, full insert sequence.	sorting nexin 10	D
Spot08536	4.6693e-07	AK017885	Rhoh	6.19866	6.3745	6.27109	6.49923	6.68496	6.87845	6.15665	6.36384	6.37257	6.53832	6.67733	6.60285	1.0429	1.01071	-1.1068	-1.03986	1.00766	1.31732		1.35064	1.36406	1.83558	1.46472	1.36819	1.25896	AK017885	adult male thymus cDNA, RIKEN full-length enriched library, clone:5830400A04, full insert sequence.	ras homolog gene family, member H	D
Spot08540	0.00151988	BC004701	BC004701	6.44987	6.43618	6.35376	6.54639	6.68435	6.74578	6.47448	6.41884	6.47613	6.58992	6.68592	6.66757	-1.02492	1.01749	-1.13017	-1.04449	-1.00157	1.08135		1.10133	1.28167	1.47997	1.12236	1.30615	1.211	BC004701	Mus musculus, clone MGC:7766 IMAGE:3499003, mRNA, complete cds.	cDNA sequence BC004701	D
Spot08542	0.00317659	AK018520	9030420J04Rik	5.45443	5.53371	5.51274	5.55578	5.49596	5.46396	5.63909	5.67684	5.66606	5.52963	5.63047	5.41862	-1.20281	-1.15388	-1.1657	1.02649	-1.14398	1.04639		1.10666	-1.03847	-1.04999	-1.11567	-1.04746	-1.28075	AK018520	adult male colon cDNA, RIKEN full-length enriched library, clone:9030420J04, full insert sequence.	RIKEN cDNA 9030420J04 gene	C
Spot08578	0.00557904	AK009915	2310050N11Rik	7.24515	7.26946	7.22994	7.18792	7.10526	7.05253	7.37394	7.22152	7.21438	7.27029	7.2243	7.16688	-1.13745	1.04911	1.01567	-1.08586	-1.12642	-1.12114		-1.0589	-1.17846	-1.19411	-1.10922	1.00279	-1.04865	AK009915	adult male tongue cDNA, RIKEN full-length enriched library, clone:2310050N11, full insert sequence.	RIKEN cDNA 2310050N11 gene	C
Spot08604	3.09752e-14	AK004078	1110033O09Rik	6.60552	6.72009	6.60714	6.54829	6.62124	6.58911	6.14569	6.27742	6.2755	6.17442	6.1506	6.08706	1.5838	1.55686	1.39325	1.45335	1.601	1.65209		-1.05889	-1.10391	-1.0182	1.02915	-1.1352	-1.20736	AK004078	18 days embryo cDNA, RIKEN full-length enriched library, clone:1110033O09, full insert sequence.	RIKEN cDNA 1110033O09 gene	A
Spot08612	0.00127863	NM_028094	2010321J07Rik	5.79958	5.86685	5.77511	5.8497	5.99141	6.09875	5.78996	5.86905	5.93451	6.00158	6.13248	5.94682	1.00967	-1.00221	-1.1728	-1.16402	-1.15151	1.16409		1.0514	1.13265	1.38215	1.23569	1.30138	1.01239	NM_028094	RIKEN cDNA 2010321J07 gene (2010321J07Rik), mRNA.	RIKEN cDNA 2010321J07 gene	D
Spot08655	0.00279388	AK005808	1700010A17Rik	5.98513	6.05688	6.01789	6.09494	6.16671	6.10907	5.95669	5.93453	5.98164	5.97794	6.13844	6.41111	1.02885	1.13015	1.03691	1.12412	1.02867	-1.35262		1.11607	1.11608	1.09547	1.02148	1.22618	1.53644	AK005808	adult male testis cDNA, RIKEN full-length enriched library, clone:1700010A17, full insert sequence.	RIKEN cDNA 1700010A17 gene	D
Spot08661	2.68871e-10	AK012596	Tdrkh	6.10279	5.89425	5.88653	6.61201	6.98281	6.43388	6.03916	6.08758	5.97211	6.79599	6.72105	6.5679	1.0657	-1.21328	-1.08935	-1.202	1.29922	-1.14342		1.66398	2.96998	1.72866	2.13152	1.88413	1.81446	AK012596	11 days embryo cDNA, RIKEN full-length enriched library, clone:2700091C21, full insert sequence.	tudor and KH domain containing protein	D
Spot08672	2.22045e-16	AF099976	Slfn4	6.04998	5.7986	5.97459	7.22518	8.41248	7.90902	5.93795	5.5052	5.90035	7.2895	7.83762	7.38343	1.11855	1.34099	1.07707	-1.06643	1.77689	1.69146		3.23878	13.6519	6.92009	3.8634	10.3029	4.40649	AF099976	schlafen4 (Slfn4) mRNA, partial cds.	schlafen 4	D
Spot08690	0.00221035	BC004750	2810410C14Rik	7.33084	7.43254	7.23912	7.36455	7.55077	7.57359	7.39569	7.32215	7.386	7.48077	7.47547	7.58906	-1.067	1.11672	-1.15821	-1.12324	1.07821	-1.01559		1.03428	1.1255	1.3972	1.0888	1.1657	1.22515	BC004750	Mus musculus, clone IMAGE:3584113, mRNA, partial cds.	RIKEN cDNA 2810410C14 gene	D
Spot08693	1.47189e-06	BC009087	Smpdl3b	6.79605	6.88917	6.72697	6.92712	7.35447	7.31232	6.78773	6.73186	6.84555	7.04035	7.12291	7.15876	1.00835	1.17035	-1.1259	-1.11989	1.26056	1.16598		1.14005	1.59249	1.79562	1.28739	1.47854	1.36781	BC009087	Mus musculus, Similar to acid sphingomyelinase-like phosphodiesterase, clone MGC:6556 IMAGE:2810972, mRNA, complete cds.	sphingomyelin phosphodiesterase, acid-like 3B	D
Spot08694	0.00195522	AK002929	0610043K17Rik	6.26637	6.36853	6.23557	6.41085	6.64298	6.52123	6.26511	6.25347	6.26486	6.40875	6.42947	6.44159	1.00125	1.12194	-1.02973	1.0021	1.23802	1.0829		1.15544	1.31581	1.33064	1.15446	1.19244	1.1933	AK002929	adult male kidney cDNA, RIKEN full-length enriched library, clone:0610043K17, full insert sequence.	RIKEN cDNA 0610043K17 gene	D
Spot08701	0.000623545	AK004768	Osbpl3	5.8286	5.73946	5.7143	5.71241	6.01654	6.02115	5.72919	5.55579	5.76081	5.7695	5.86071	5.93683	1.10452	1.20161	-1.04761	-1.05875	1.16864	1.08798		-1.12321	1.31928	1.35913	1.04113	1.35651	1.19246	AK004768	adult male lung cDNA, RIKEN full-length enriched library, clone:1200014M06, full insert sequence.	oxysterol binding protein-like 3	D
Spot08713	1.084e-06	BC011429	2010012F05Rik	7.34744	7.41043	7.1313	7.34028	7.90436	7.8112	7.38523	7.35763	7.22267	7.547	7.65391	7.69506	-1.03851	1.05422	-1.09567	-1.22965	1.2846	1.12316		-1.00719	1.63875	1.97368	1.1756	1.34485	1.60382	BC011429	Mus musculus, clone MGC:19416 IMAGE:3485793, mRNA, complete cds.	RIKEN cDNA 2010012F05 gene	D
Spot08714	3.41361e-08	NM_030255	Apobec3	6.24195	6.30594	6.03172	6.26493	6.35886	6.43791	6.50122	6.51097	6.39469	6.79061	6.79354	6.90741	-1.29598	-1.22757	-1.4376	-1.69162	-1.54447	-1.59919		1.02324	1.05435	1.50109	1.33561	1.32653	1.66982	NM_030255	hypothetical protein MGC7002 (MGC7002), mRNA.	apolipoprotein B editing complex 3	B
Spot08752	0.00184385	AF220294	0	6.26215	6.36189	6.36095	6.22746	6.10252	6.09155	6.18721	6.25017	6.28265	6.24773	6.23632	6.23908	1.07782	1.1182	1.08145	-1.02048	-1.14317	-1.15897		-1.03529	-1.29612	-1.30918	1.0624	-1.01394	-1.04453	AF220294	TCE5 (Tce5) gene, partial cds.	0	C
Spot08757	9.44985e-08	AK005342	1500032H18Rik	6.62157	6.63608	6.59951	6.86182	7.13069	7.14785	6.78243	6.70047	6.64038	6.85895	6.92109	7.05019	-1.17452	-1.06652	-1.04172	1.00287	1.23318	1.10259		1.27156	1.63986	1.73038	1.07953	1.24685	1.50653	AK005342	adult male cerebellum cDNA, RIKEN full-length enriched library, clone:1500032H18, full insert sequence.	RIKEN cDNA 1500032H18 gene	D
Spot08770	1.40941e-05	AK017880	5730592L21Rik	6.88248	6.96659	6.78031	6.94556	7.27694	7.28187	6.97228	6.82149	6.95481	7.19956	7.12663	7.29512	-1.09396	1.15615	-1.19066	-1.28917	1.16219	-1.01334		1.06512	1.3639	1.6513	1.25517	1.35682	1.40538	AK017880	8 days embryo cDNA, RIKEN full-length enriched library, clone:5730592L21, full insert sequence.	RIKEN cDNA 5730592L21 gene	D
Spot08773	1.73564e-05	AK009004	2300002D11Rik	6.37924	6.40921	6.40686	6.22563	6.16183	6.10428	6.39131	6.35401	6.4373	6.27484	6.28034	6.19948	-1.01213	1.05675	-1.0309	-1.05044	-1.12582	-1.09987		-1.16604	-1.28066	-1.35334	-1.12352	-1.07644	-1.26848	AK009004	adult male tongue cDNA, RIKEN full-length enriched library, clone:2300002D11, full insert sequence.	RIKEN cDNA 2300002D11 gene	C
Spot08775	0.000441133	AK007093	1700096K11Rik	6.62971	6.69286	6.62034	6.84232	6.9463	7.01663	6.71192	6.69072	6.79696	6.86708	7.02216	6.89765	-1.08569	1.00214	-1.19317	-1.02507	-1.07881	1.12635		1.23691	1.28845	1.4863	1.16785	1.39296	1.10594	AK007093	adult male testis cDNA, RIKEN full-length enriched library, clone:1700096K11, full insert sequence.	RIKEN cDNA 1700096K11 gene	D
Spot08777	4.4923e-05	NM_033041	Hes7	6.23751	6.30927	6.13513	6.44176	6.68079	6.53266	6.16779	6.20494	6.2397	6.43264	6.57767	6.58699	1.0722	1.10996	-1.11024	1.00917	1.10863	-1.05584		1.22661	1.44994	1.48815	1.30323	1.45168	1.41523	NM_033041	bHLH factor Hes7 (Hes7), mRNA.	hairy and enhancer of split 7 (Drosophila)	D
Spot08783	0.00504033	NM_024172	1500019G21Rik	7.26308	7.43151	7.14535	7.296	7.57117	7.52807	7.22592	7.22445	7.286	7.43176	7.44935	7.5432	1.03785	1.23006	-1.15103	-1.14541	1.12955	-1.01524		1.03347	1.14988	1.46628	1.22855	1.2522	1.2933	NM_024172	RIKEN cDNA 1500019G21 gene (1500019G21Rik), mRNA.	RIKEN cDNA 1500019G21 gene	D
Spot08784	0.000615318	BC002191	B3gnt6	6.85224	6.95661	6.7796	6.72208	6.71365	6.64306	6.90011	6.84399	6.8605	6.90825	6.70866	6.69773	-1.04903	1.1192	-1.08426	-1.20463	1.005	-1.05618		-1.13901	-1.27502	-1.1463	1.00818	-1.14492	-1.17677	BC002191	Mus musculus, Similar to i-beta-1,3-N-acetylglucosaminyltransferase, clone IMAGE:3488094, mRNA, partial cds.	UDP-GlcNAc:betaGal beta-1,3-N-acetylglucosaminyltransferase 6	C
Spot08787	5.6534e-06	AK011413	Mup1	6.79902	6.78788	6.62174	6.90366	7.20014	7.30509	6.69383	6.70689	6.80521	6.91843	7.05734	7.179	1.11092	1.08437	-1.20137	-1.01487	1.1535	1.13439		1.11031	1.51022	1.9805	1.25182	1.41971	1.45324	AK011413	10 days embryo cDNA, RIKEN full-length enriched library, clone:2610016E04, full insert sequence.	major urinary protein 1	D
Spot08802	0.00276109	AK016495	4931431C02Rik	5.9593	5.95064	5.9445	5.86537	5.85849	5.78404	5.98278	6.04418	5.97755	5.94707	5.82443	5.70835	-1.02376	-1.09805	-1.03361	-1.08514	1.03465	1.07863		-1.09849	-1.09653	-1.17404	-1.03635	-1.24576	-1.30893	AK016495	adult male testis cDNA, RIKEN full-length enriched library, clone:4931431C02, full insert sequence.	RIKEN cDNA 4931431C02 gene	C
Spot08807	5.4608e-07	AK018423	8430417G17Rik	6.75042	6.68537	6.34922	6.62911	6.83235	6.60267	6.887	7.16336	6.93327	6.74184	6.8033	6.49187	-1.14635	-1.61283	-1.79328	-1.11933	1.02947	1.11717		-1.12898	1.15833	1.28846	-1.15623	-1.43341	-1.55489	AK018423	16 days embryo lung cDNA, RIKEN full-length enriched library, clone:8430417G17, full insert sequence.	RIKEN cDNA 8430417G17 gene	C
Spot08834	3.01544e-08	AK012843	2810030E01Rik	6.0145	6.02795	5.991	5.87662	5.58255	5.56117	6.02454	5.90815	5.98404	5.88117	5.66435	5.76783	-1.01009	1.12727	1.00698	-1.00456	-1.08523	-1.22956		-1.14784	-1.5611	-1.537	-1.15415	-1.27609	-1.24137	AK012843	10, 11 days embryo cDNA, RIKEN full-length enriched library, clone:2810030E01, full insert sequence.	RIKEN cDNA 2810030E01 gene	C
Spot08838	0.00429926	AK015139	4930414N06Rik	6.18305	6.46208	6.47555	6.42524	6.35054	6.34891	6.21847	6.51338	6.44358	6.47838	6.5902	6.52008	-1.03605	-1.05264	1.03248	-1.05458	-1.27081	-1.18669		1.27403	-1.11799	-1.135	1.29682	1.07985	1.0795	AK015139	adult male testis cDNA, RIKEN full-length enriched library, clone:4930414N06, full insert sequence.	RIKEN cDNA 4930414N06 gene	B
Spot08842	0.00555806	AJ409489	0	9.19974	9.70391	9.3299	9.60167	8.84893	9.07319	9.13614	9.91424	9.476	9.17225	9.48112	8.99181	1.06567	-1.23408	-1.15732	1.53636	-1.88172	1.08478		1.4947	-2.35133	-1.29267	1.03678	-1.54207	-1.62286	AJ409489	RNA binding site for Dazl protein, clone bg6.	0	C
Spot08843	1.11473e-06	BC009134	Dock9	8.17042	8.17259	8.06941	7.99475	7.70747	7.60621	8.26734	8.18107	8.12593	8.18117	7.9139	7.74799	-1.10177	-1.00852	-1.05815	-1.20492	-1.22928	-1.15232		-1.19205	-1.59221	-1.58916	-1.09	-1.30626	-1.45928	BC009134	Mus musculus, Similar to hypothetical protein FLJ20220, clone MGC:11827 IMAGE:3596515, mRNA, complete cds.	dedicator of cytokinesis 9	C
Spot08848	3.18406e-07	AK005457	Cbx7	6.69991	6.66778	6.58506	6.38127	6.24286	6.14742	6.85817	6.84771	6.8528	6.65005	6.57491	6.38845	-1.17147	-1.19714	-1.30701	-1.30838	-1.39381	-1.27255		-1.37526	-1.52946	-1.54904	-1.23135	-1.31364	-1.59099	AK005457	adult female placenta cDNA, RIKEN full-length enriched library, clone:1600014J01, full insert sequence.	chromobox homolog 7	C
Spot08849	1.64842e-05	AK009837	Ltbp4	8.23931	8.15479	8.02025	7.62578	7.35002	7.28767	8.11093	8.07066	8.11611	7.82405	7.65098	7.51544	1.13698	1.08777	-1.10061	-1.2193	-1.35116	-1.2558		-1.84694	-2.23618	-2.08044	-1.33227	-1.52147	-1.82333	AK009837	adult male tongue cDNA, RIKEN full-length enriched library, clone:2310046A13, full insert sequence.	latent transforming growth factor beta binding protein 4	C
Spot08852	0.000115438	AK014609	4633401B06Rik	6.21671	6.12126	6.0649	6.0185	5.88243	5.78607	6.23282	6.18372	6.10265	6.06081	5.92042	5.8598	-1.01625	-1.06445	-1.03847	-1.04322	-1.03872	-1.07652		-1.21921	-1.26976	-1.32158	-1.1877	-1.30122	-1.27487	AK014609	0 day neonate skin cDNA, RIKEN full-length enriched library, clone:4633401B06, full insert sequence.	RIKEN cDNA 4633401B06 gene	C
Spot08857	0.00376873	NM_025464	1810021J13Rik	6.64033	6.62547	6.46832	6.42701	6.39806	6.30774	6.5722	6.49052	6.54273	6.50961	6.33827	6.35783	1.0705	1.14448	-1.07726	-1.08611	1.06162	-1.05137		-1.23778	-1.25534	-1.17418	-1.06459	-1.16445	-1.2031	NM_025464	RIKEN cDNA 1810021J13 gene (1810021J13Rik), mRNA.	RIKEN cDNA 1810021J13 gene	C
Spot08891	6.412e-11	BC004031	Ifih1	7.05224	7.01013	6.9167	7.30318	7.85043	7.77004	7.0833	6.9957	7.08571	7.40377	7.50107	7.47118	-1.03154	1.01453	-1.18414	-1.10581	1.41815	1.34832		1.28523	2.31705	2.34748	1.37777	1.6576	1.47031	BC004031	Mus musculus, clone IMAGE:3495361, mRNA, partial cds.	interferon induced with helicase C domain 1	D
Spot08894	0.000264395	BC007185	Tspan2	6.59365	6.56889	6.60323	6.32055	6.30095	6.05029	6.71488	6.32023	6.52345	6.54209	6.10651	6.18697	-1.12888	1.28231	1.08304	-1.24799	1.21463	-1.14646		-1.31403	-1.30727	-1.73835	-1.18861	-1.23828	-1.40002	BC007185	Mus musculus, RIKEN cDNA 6330415F13 gene, clone MGC:8230 IMAGE:3591472, mRNA, complete cds.	tetraspan 2	C
Spot08898	2.71657e-07	AK014845	4921508M14Rik	5.82238	5.79043	5.72641	5.5927	5.30409	5.46203	5.74319	5.87159	5.76591	5.50549	5.5155	5.39627	1.08241	-1.08455	-1.04029	1.09113	-1.23543	1.06797		-1.2582	-1.62636	-1.30262	-1.26833	-1.42773	-1.44722	AK014845	adult male testis cDNA, RIKEN full-length enriched library, clone:4921508M14, full insert sequence.	RIKEN cDNA 4921508M14 gene	C
Spot08900	3.50159e-07	NM_010796	Mgl1	6.13	6.18081	6.06469	6.20224	6.59832	6.51632	6.57898	6.55549	6.26549	6.4811	6.80281	6.57119	-1.56671	-1.45452	-1.22238	-1.32162	-1.22689	-1.05641		1.07492	1.51818	1.57087	-1.10283	1.28059	1.35759	NM_010796	macrophage galactose N-acetyl-galactosamine specific lectin (Mgl), mRNA.	macrophage galactose N-acetyl-galactosamine specific lectin 1	D
Spot08924	4.45844e-05	AK013552	2900018N21Rik	6.49258	6.59668	6.65144	6.48215	6.39056	6.22025	6.73049	6.60001	6.56942	6.45709	6.37935	6.32494	-1.26859	-1.00334	1.08548	1.02537	1.01127	-1.11037		-1.01049	-1.2289	-1.53908	-1.31442	-1.24691	-1.27695	AK013552	adult male hippocampus cDNA, RIKEN full-length enriched library, clone:2900018N21, full insert sequence.	RIKEN cDNA 2900018N21 gene	C
Spot08943	0.001522	BC011423	5430439G14Rik	6.8735	6.84395	6.7772	6.75199	6.67311	6.56609	6.90993	6.8345	6.8467	6.79651	6.75231	6.6958	-1.0371	1.00949	-1.07197	-1.04552	-1.08242	-1.1385		-1.1292	-1.1863	-1.23504	-1.1201	-1.08566	-1.16287	BC011423	Mus musculus, Similar to KIAA0308 protein, clone IMAGE:3482324, mRNA.	RIKEN cDNA 5430439G14 gene	C
Spot08967	0.00204276	AK006207	0610007H07Rik	7.974	7.99387	7.92601	8.12185	8.18341	8.43989	7.98549	7.99373	7.9803	8.10511	8.10034	8.34077	-1.01156	1.00014	-1.05579	1.01688	1.08662	1.1042		1.15934	1.2087	1.67177	1.12706	1.1125	1.434	AK006207	adult male testis cDNA, RIKEN full-length enriched library, clone:1700021I06, full insert sequence.	RIKEN cDNA 0610007H07 gene	D
Spot08975	0.00103409	AK005218	1500011K16Rik	6.58165	6.55342	6.52386	6.48718	6.51999	6.50661	6.87681	6.74497	6.67813	6.79614	6.7564	6.76589	-1.34334	-1.21112	-1.16681	-1.36201	-1.26668	-1.29599		-1.09907	-1.034	-1.0174	-1.08401	1.01149	1.09173	AK005218	adult male cerebellum cDNA, RIKEN full-length enriched library, clone:1500011K16, full insert sequence.	RIKEN cDNA 1500011K16 gene	B
Spot08999	0.00446327	AK007379	1810008K04Rik	6.30403	6.18059	6.27738	6.05285	6.00706	6.02933	6.35601	6.2581	6.35196	6.19076	6.03076	6.04015	-1.05335	-1.0806	-1.07742	-1.14788	-1.02398	-1.01088		-1.28555	-1.18949	-1.28153	-1.17968	-1.25525	-1.36589	AK007379	10 day old male pancreas cDNA, RIKEN full-length enriched library, clone:1810008K04, full insert sequence.	RIKEN cDNA 1810008K04 gene	C
Spot09007	0.0001767	AK016758	4933409K08Rik	5.90939	5.93529	6.00122	6.03836	6.19012	6.35741	5.90793	5.92425	5.98288	5.92742	6.22785	6.29397	1.00146	1.01109	1.01851	1.11732	-1.03845	1.0655		1.13766	1.29025	1.42789	1.01969	1.35472	1.36491	AK016758	adult male testis cDNA, RIKEN full-length enriched library, clone:4933409K08, full insert sequence.	RIKEN cDNA 4933409K08 gene	D
Spot09037	1.73837e-11	AK011524	2610024B07Rik	7.93515	7.9195	7.82412	7.38753	7.41009	7.19671	8.04547	7.75496	7.85934	7.67795	7.36742	7.3343	-1.11664	1.17885	-1.03585	-1.33699	1.0436	-1.14751		-1.72913	-1.6643	-1.87276	-1.44415	-1.47335	-1.69052	AK011524	10 days embryo cDNA, RIKEN full-length enriched library, clone:2610024B07, full insert sequence.	RIKEN cDNA 2610024B07 gene	C
Spot09053	0.00275324	NM_025779	9030408N13Rik	6.58368	6.61915	6.49976	6.61911	6.87624	6.94699	6.52299	6.62094	6.63639	6.67482	6.85503	6.80206	1.06257	-1.00179	-1.1464	-1.05729	1.02143	1.15596		1.03606	1.29316	1.56397	1.16396	1.26376	1.18018	NM_025779	RIKEN cDNA 9030408N13 gene (9030408N13Rik), mRNA.	RIKEN cDNA 9030408N13 gene	D
Spot09057	0.000129529	AK004221	1110050K14Rik	7.26658	7.38589	7.16618	6.94306	6.65157	6.78285	7.34081	7.5048	7.33105	7.17329	6.94398	6.53584	-1.07705	-1.12626	-1.17924	-1.25888	-1.33966	1.2802		-1.38199	-2.08408	-1.46715	-1.18237	-1.7521	-2.21491	AK004221	18 days embryo cDNA, RIKEN full-length enriched library, clone:1110050K14, full insert sequence.	RIKEN cDNA 1110050K14 gene	C
Spot09065	2.25867e-05	NM_025846	Rras2	7.69682	7.71665	7.67331	7.56212	7.73976	7.74346	7.46812	7.51127	7.47552	7.38587	7.50151	7.42464	1.25696	1.22799	1.2187	1.19274	1.26902	1.37551		-1.14419	1.02338	1.07268	-1.08573	-1.00981	-1.0522	NM_025846	RIKEN cDNA 2610016H24 gene (2610016H24Rik), mRNA.	related RAS viral (r-ras) oncogene homolog 2	A
Spot09066	0.000483783	AK015293	4930432K21Rik	6.52961	6.5579	6.46439	6.61828	6.82414	6.82988	6.52436	6.51628	6.51309	6.61025	6.70133	6.84014	1.00527	1.0425	-1.04991	1.00807	1.13067	-1.01032		1.09273	1.30504	1.44121	1.08969	1.20328	1.38687	AK015293	adult male testis cDNA, RIKEN full-length enriched library, clone:4930432K21, full insert sequence.	RIKEN cDNA 4930432K21 gene	D
Spot09080	0.000313697	AF321300	Fgfrl1	6.48902	6.52306	6.41017	6.23992	6.19648	6.18429	6.57008	6.44462	6.43152	6.45916	6.27728	6.15125	-1.08443	1.0816	-1.02158	-1.24513	-1.08415	1.03359		-1.28288	-1.38621	-1.25344	-1.1173	-1.18216	-1.32349	AF321300	fibroblast growth factor receptor 5 beta precursor (Fgfr5) mRNA, complete cds.	fibroblast growth factor receptor-like 1	C
Spot09115	0.00123572	AK018192	6330417K15Rik	6.11782	6.10461	6.06868	6.22156	6.34129	6.27248	6.13326	6.15817	6.0847	6.17393	6.29729	6.46893	-1.01556	-1.05503	-1.01615	1.04878	1.04499	-1.21708		1.10931	1.26704	1.22605	1.04151	1.14925	1.46849	AK018192	adult male medulla oblongata cDNA, RIKEN full-length enriched library, clone:6330417K15, full insert sequence.	RIKEN cDNA 6330417K15 gene	D
Spot09118	1.0594e-05	AK009268	Amotl1	7.94922	7.73029	7.72641	7.56105	7.47435	7.3704	7.84899	7.73246	7.73672	7.59378	7.53432	7.50018	1.10543	-1.00217	-1.01036	-1.03327	-1.0618	-1.13857		-1.47428	-1.29167	-1.42762	-1.29073	-1.21913	-1.26686	AK009268	adult male tongue cDNA, RIKEN full-length enriched library, clone:2310010G08, full insert sequence.	angiomotin-like 1	C
Spot09126	0.000544062	AK003570	Actn2	7.17369	6.9709	6.98002	7.00368	6.74223	6.54987	7.11081	7.09077	7.08507	7.05333	7.04064	6.76559	1.0649	-1.12734	-1.11077	-1.0509	-1.34771	-1.24076		-1.18531	-1.25693	-1.5375	-1.05916	-1.05141	-1.37642	AK003570	18 days embryo cDNA, RIKEN full-length enriched library, clone:1110008F24, full insert sequence.	actinin alpha 2	C
Spot09159	0.000565523	AK004132	1110036O03Rik	7.56148	7.53426	7.42942	7.53617	7.71478	7.80097	7.53818	7.5224	7.45092	7.65577	7.76377	7.72761	1.02357	1.01193	-1.02173	-1.12705	-1.05021	1.07613		-1.02563	1.19783	1.44998	1.12479	1.27299	1.31875	AK004132	18 days embryo cDNA, RIKEN full-length enriched library, clone:1110036O03, full insert sequence.	RIKEN cDNA 1110036O03 gene	D
Spot09160	8.07865e-05	AK013628	2900040J22Rik	6.14963	6.10302	6.03187	6.24071	6.47205	6.41587	6.12689	6.15052	6.11574	6.24525	6.40146	6.37481	1.023	-1.04864	-1.08748	-1.00454	1.07314	1.04192		1.09536	1.44633	1.46814	1.12565	1.28524	1.29573	AK013628	adult male hippocampus cDNA, RIKEN full-length enriched library, clone:2900040J22, full insert sequence.	RIKEN cDNA 2900040J22 gene	D
Spot09161	2.65845e-06	AK013849	2900093K20Rik	6.58008	6.65872	6.50756	6.78456	7.0818	7.10778	6.61797	6.63976	6.60545	6.82848	6.89854	6.97832	-1.03862	1.01914	-1.10284	-1.0449	1.20113	1.13822		1.22689	1.52666	1.82251	1.2343	1.29535	1.45189	AK013849	adult male hippocampus cDNA, RIKEN full-length enriched library, clone:2900093K20, full insert sequence.	RIKEN cDNA 2900093K20 gene	D
Spot09163	0.00114375	AK014341	3300001A09Rik	6.36997	6.46261	6.43086	6.53286	6.72705	6.79117	6.28057	6.38534	6.31634	6.7052	6.57745	6.60437	1.09351	1.08033	1.12133	-1.18807	1.16137	1.20539		1.17691	1.3027	1.43378	1.52901	1.2118	1.33379	AK014341	17 days embryo head cDNA, RIKEN full-length enriched library, clone:3300001A09, full insert sequence.	RIKEN cDNA 3300001A09 gene	D
Spot09168	5.35002e-05	AK003497	1110006G14Rik	6.36017	6.36479	6.32277	6.16421	6.11414	6.21991	6.37208	6.46746	6.47636	6.18291	6.26147	6.15626	-1.01198	-1.10813	-1.16602	-1.01887	-1.15874	1.06572		-1.21648	-1.28485	-1.10834	-1.20825	-1.22873	-1.37727	AK003497	18 days embryo cDNA, RIKEN full-length enriched library, clone:1110006G14, full insert sequence.	RIKEN cDNA 1110006G14 gene	C
Spot09175	4.89653e-08	AK006725	1700048F04Rik	7.58027	7.3826	7.3288	7.6518	7.93733	8.17726	7.51541	7.57205	7.46921	7.75832	7.91819	7.98132	1.06701	-1.20858	-1.15074	-1.1124	1.01933	1.21645		1.07416	1.74147	2.33604	1.27496	1.4136	1.66881	AK006725	adult male testis cDNA, RIKEN full-length enriched library, clone:1700048F04, full insert sequence.	RIKEN cDNA 1700048F04 gene	D
Spot09178	0.000569728	AK012535	2700078K21Rik	6.7389	6.70706	6.68798	6.56691	6.49462	6.49458	6.96678	6.75113	6.77674	6.72895	6.62438	6.54724	-1.25594	-1.04505	-1.09281	-1.17591	-1.13855	-1.05408		-1.18766	-1.23668	-1.21337	-1.26849	-1.13513	-1.25796	AK012535	11 days embryo cDNA, RIKEN full-length enriched library, clone:2700078K21, full insert sequence.	RIKEN cDNA 2700078K21 gene	C
Spot09182	8.99989e-05	AK015890	4930524O05Rik	6.50641	6.60979	6.47151	6.84999	7.1011	7.17958	6.59151	6.39036	6.52039	6.75813	6.85138	6.93364	-1.08884	1.24536	-1.0501	1.09621	1.28367	1.27882		1.41	1.63446	2.03007	1.1813	1.58568	1.51172	AK015890	adult male testis cDNA, RIKEN full-length enriched library, clone:4930524O05, full insert sequence.	RIKEN cDNA 4930524O05 gene	D
Spot09184	0.00100904	AK003988	Scgb3a1	8.56824	8.56384	8.70609	8.87735	8.90725	9.06784	8.81031	8.66548	8.66635	8.77708	9.11612	9.04273	-1.27389	-1.10699	1.04054	1.10547	-1.23228	1.02542		1.36222	1.40975	1.43584	-1.03379	1.5693	1.45701	AK003988	18 days embryo cDNA, RIKEN full-length enriched library, clone:1110030K16, full insert sequence.	secretoglobin, family 3A, member 1	D
Spot09190	0.00237287	AK005708	Cox8c	7.4932	7.59146	7.5355	7.38857	7.38052	7.32702	7.6477	7.60062	7.65289	7.51748	7.50441	7.46615	-1.16707	-1.0092	-1.12456	-1.13759	-1.13189	-1.14928		-1.1103	-1.23483	-1.23181	-1.13908	-1.10099	-1.20531	AK005708	adult male testis cDNA, RIKEN full-length enriched library, clone:1700007F21, full insert sequence.	cytochrome c oxidase, subunit VIIIc	C
Spot09192	0.00431603	AK014088	3110027N22Rik	5.38392	5.45095	5.43607	5.48177	5.45731	5.49517	5.37384	5.38024	5.39982	5.44636	5.60904	5.8098	1.01013	1.07327	1.03692	1.03604	-1.16385	-1.36975		1.1028	1.00638	1.06088	1.07522	1.25709	1.50679	AK014088	13 days embryo head cDNA, RIKEN full-length enriched library, clone:3110027N22, full insert sequence.	RIKEN cDNA 3110027N22 gene	D
Spot09199	0.00231997	NM_008898	Por	8.69956	8.30231	8.41027	8.29456	8.23956	7.93498	8.49216	8.35977	8.2759	8.34468	8.28822	8.05413	1.23046	-1.05914	1.14382	-1.05139	-1.04986	-1.12655		-1.4993	-1.06476	-1.60849	-1.15892	-1.07417	-1.24828	NM_008898	P450 (cytochrome) oxidoreductase (Por), mRNA.	P450 (cytochrome) oxidoreductase	C
Spot09209	2.82551e-05	BC006931	AI597479	6.91237	6.89693	6.82119	6.7103	6.6782	6.61728	6.9832	6.86541	6.89297	6.79325	6.66624	6.78848	-1.0734	1.03202	-1.07442	-1.08649	1.01204	-1.18674		-1.22394	-1.24449	-1.2262	-1.2092	-1.22039	-1.11015	BC006931	Mus musculus, Similar to hypothetical protein MGC5509, clone MGC:11912 IMAGE:3598975, mRNA, complete cds.	expressed sequence AI597479	C
Spot09213	0.00060057	AK021406	Ubr2	7.31336	7.28398	7.30961	7.02485	6.89132	6.75532	7.09364	7.25118	7.26563	7.0271	6.95235	6.89882	1.24573	1.03335	1.04496	-1.00225	-1.06293	-1.1543		-1.33444	-1.48092	-1.7407	-1.06881	-1.34828	-1.44313	AK021406	0 day neonate eyeball cDNA, RIKEN full-length enriched library, clone:E130209G04, full insert sequence.	ubiquitin protein ligase E3 component n-recognin 2	C
Spot09218	1.97398e-06	AK004198	Foxo3a	7.02419	6.96845	6.88665	6.96912	6.98106	6.77474	7.15108	7.03537	6.98004	7.14888	7.07722	6.87089	-1.1353	-1.06921	-1.09788	-1.19693	-1.10094	-1.10093		-1.05662	1.01269	-1.11842	-1.00221	1.04274	-1.11532	AK004198	18 days embryo cDNA, RIKEN full-length enriched library, clone:1110048B16, full insert sequence.	forkhead box O3a	C
Spot09241	0.00179932	AF357394	0	5.78638	5.80694	5.88747	5.98827	6.03762	6.17366	5.76609	5.84112	5.92442	6.01741	6.06144	5.93759	1.0205	-1.03478	-1.03764	-1.02957	-1.0241	1.26627		1.22371	1.25947	1.33135	1.28572	1.24648	1.01325	AF357394	clone MBI-64 H/ACA box snoRNA, partial sequence.	0	D
Spot09242	0.00106623	AK015760	4930511M06Rik	5.96414	5.94869	5.93291	5.80756	5.75356	5.71421	5.96424	5.90242	5.97526	5.92546	5.71452	5.75326	-1.0001	1.04735	-1.04326	-1.12513	1.03981	-1.03982		-1.1695	-1.21547	-1.24445	-1.03954	-1.20672	-1.24856	AK015760	adult male testis cDNA, RIKEN full-length enriched library, clone:4930511M06, full insert sequence.	RIKEN cDNA 4930511M06 gene	C
Spot09252	6.79696e-05	AK020451	9430031J08Rik	6.73548	6.72512	6.61513	6.81244	7.04254	7.05648	6.65378	6.67732	6.68445	6.79419	6.96949	7.0298	1.08512	1.04896	-1.07178	1.01843	1.07578	1.02703		1.08001	1.37357	1.5548	1.15074	1.33932	1.41249	AK020451	12 days embryo embryonic body between diaphragm region and neck cDNA, RIKEN full-length enriched library, clone:9430031J08, full insert sequence.	RIKEN cDNA 9430031J08 gene	D
Spot09254	8.61887e-06	NM_025359	Tm4sf13	9.43813	9.46614	9.35172	9.10645	8.84002	8.85248	9.50277	9.40359	9.41321	9.23914	8.88966	8.91252	-1.06677	1.06455	-1.06342	-1.14189	-1.0509	-1.06188		-1.39331	-1.87035	-1.64747	-1.30164	-1.67185	-1.64986	NM_025359	RIKEN cDNA 1100001I23 gene (1100001I23Rik), mRNA.	transmembrane 4 superfamily member 13	C
Spot09264	9.81385e-06	BC006673	2810406C15Rik	6.8518	6.76839	6.66048	7.02122	7.15131	7.29895	6.83154	6.83227	6.84656	6.99368	7.197	7.20944	1.02046	-1.06596	-1.20452	1.02792	-1.04675	1.09365		1.18463	1.46656	1.89359	1.17603	1.44012	1.43745	BC006673	Mus musculus, clone IMAGE:3499621, mRNA, partial cds.	RIKEN cDNA 2810406C15 gene	D
Spot09273	0.000193116	AK008787	Nt5e	7.19183	7.07143	7.02629	6.67245	6.8606	6.76196	7.01491	6.60371	6.84276	6.70107	6.65102	6.71258	1.19354	1.59635	1.20146	-1.02904	1.23315	1.05061		-1.68099	-1.2347	-1.30257	-1.36867	1.04846	-1.13903	AK008787	adult male stomach cDNA, RIKEN full-length enriched library, clone:2210401F01, full insert sequence.	5' nucleotidase, ecto	C
Spot09307	0.00244692	AK015919	4930527J03Rik	6.80757	6.82071	6.75683	6.58179	6.72637	6.63285	6.7666	6.72825	6.86889	6.80576	6.78179	6.76374	1.04182	1.09688	-1.11857	-1.25104	-1.05699	-1.13985		-1.25331	-1.09893	-1.132	1.03993	1.05501	-1.11087	AK015919	adult male testis cDNA, RIKEN full-length enriched library, clone:4930527J03, full insert sequence.	RIKEN cDNA 4930527J03 gene	C
Spot09308	0.00055858	AK018265	6330590E21Rik	6.85869	6.85148	6.76274	6.64197	6.613	6.65695	6.87227	6.80683	6.86681	6.76637	6.69488	6.66836	-1.01367	1.04566	-1.10967	-1.13247	-1.08533	-1.01148		-1.242	-1.26932	-1.11159	-1.11171	-1.11846	-1.21951	AK018265	adult male medulla oblongata cDNA, RIKEN full-length enriched library, clone:6330590E21, full insert sequence.	RIKEN cDNA 6330590E21 gene	C
Spot09329	0.00201889	AK007024	1700086P04Rik	6.07818	6.1109	6.06851	6.29918	6.41314	6.41451	6.12617	6.18493	6.15383	6.28062	6.35083	6.20773	-1.04915	-1.07685	-1.08906	1.01873	1.0643	1.22971		1.24733	1.3529	1.41339	1.16703	1.18045	1.05538	AK007024	adult male testis cDNA, RIKEN full-length enriched library, clone:1700086P04, full insert sequence.	RIKEN cDNA 1700086P04 gene	D
Spot09363	0.000285773	AK008716	9130213B05Rik	6.52115	6.51527	6.53673	6.63177	6.71524	6.9418	6.55553	6.44911	6.59423	6.51493	6.77911	6.88992	-1.03498	1.06839	-1.05919	1.12394	-1.06595	1.05324		1.11697	1.22137	1.49941	-1.04144	1.39096	1.34405	AK008716	adult male stomach cDNA, RIKEN full-length enriched library, clone:2210012L08, full insert sequence.	RIKEN cDNA 9130213B05 gene	D
Spot09404	0.000599552	BC005695	AL024210	7.02679	7.03204	6.90433	6.85612	6.80591	6.77387	7.10753	6.99103	7.0403	6.99145	6.87177	6.91665	-1.08409	1.04186	-1.14565	-1.14491	-1.06807	-1.15347		-1.1861	-1.25373	-1.13935	-1.12308	-1.12666	-1.13162	BC005695	Mus musculus, Similar to hypothetical protein FLJ10913, clone MGC:11855 IMAGE:3597652, mRNA, complete cds.	expressed sequence AL024210	C
Spot09412	0.000632145	AK016784	4933412A08Rik	5.62228	5.78575	5.81454	5.6757	5.44388	5.5313	5.6497	5.77567	5.84757	5.71603	5.70852	5.61646	-1.0278	1.01013	-1.03358	-1.04116	-1.30297	-1.0889		1.05487	-1.40758	-1.32743	1.06857	-1.06945	-1.25999	AK016784	adult male testis cDNA, RIKEN full-length enriched library, clone:4933412A08, full insert sequence.	RIKEN cDNA 4933412A08 gene	C
Spot09422	2.94765e-05	AK010419	Ppil5	7.21243	7.20602	7.10085	7.28301	7.58467	7.57484	7.07969	7.21221	7.25397	7.26163	7.4681	7.56596	1.14194	-1.00621	-1.16546	1.02162	1.12363	1.00892		1.07314	1.46031	1.60639	1.19953	1.29161	1.36614	AK010419	ES cells cDNA, RIKEN full-length enriched library, clone:2410005L11, full insert sequence.	peptidylprolyl isomerase (cyclophilin) like 5	D
Spot09434	1.56288e-05	AK019609	4930442G15Rik	7.30217	7.2955	7.17067	7.44352	7.6946	7.73855	7.28727	7.28892	7.27311	7.43781	7.66105	7.68192	1.01501	1.0066	-1.10787	1.00572	1.03412	1.05826		1.15183	1.49049	1.76453	1.16247	1.45082	1.50504	AK019609	adult male testis cDNA, RIKEN full-length enriched library, clone:4930442G15, full insert sequence.	RIKEN cDNA 4930442G15 gene	D
Spot09443	6.94733e-05	AK012033	Tagap	6.43504	6.42506	6.24369	6.35064	6.72454	6.8964	6.53389	6.49979	6.37546	6.51656	6.72425	6.58252	-1.10389	-1.07759	-1.14085	-1.18047	1.00029	1.36872		-1.08806	1.34916	1.92073	-1.01748	1.25165	1.23005	AK012033	10 days embryo cDNA, RIKEN full-length enriched library, clone:2610315E15, full insert sequence.	T-cell activation Rho GTPase-activating protein	D
Spot09468	0.000307936	NM_019566	Rhog	7.56283	7.60923	7.56193	7.67906	7.83134	7.78745	7.64377	7.71099	7.61717	7.67872	7.83744	7.88111	-1.0843	-1.10712	-1.05679	1.00034	-1.00612	-1.09818		1.12325	1.2487	1.25297	1.03557	1.13479	1.30205	NM_019566	Sid10750 protein (Sid10750), mRNA	ras homolog gene family, member G	D
Spot09473	0.000705526	NM_008322	Idh2	7.06504	7.13148	7.04839	6.93913	6.83877	6.79666	7.28454	7.11035	7.06713	7.10134	6.87273	7.04874	-1.24546	1.02136	-1.01892	-1.1761	-1.03454	-1.28671		-1.13417	-1.34005	-1.28625	-1.20106	-1.26822	-1.01856	NM_008322	isocitrate dehydrogenase 2 (NADP+), mitochondrial (Idh2), mRNA	isocitrate dehydrogenase 2 (NADP+), mitochondrial	C
Spot09474	2.92451e-06	NM_011660	Txn1	9.64588	9.63034	9.56149	9.79901	9.99687	10.0927	9.7451	9.70785	9.6423	9.7825	9.89551	10.0488	-1.10431	-1.08059	-1.08417	1.01665	1.10667	1.0449		1.16548	1.44271	1.70107	1.03811	1.20643	1.5016	NM_011660	thioredoxin (Txn), mRNA	thioredoxin 1	D
Spot09475	0.000794862	NM_010670	Krtap12-1	8.13806	8.21103	8.16113	7.98345	7.90452	7.92709	8.17648	8.27341	8.22506	8.08024	8.05599	8.04469	-1.03917	-1.06437	-1.06601	-1.10163	-1.16355	-1.1248		-1.16719	-1.35868	-1.2637	-1.10102	-1.24286	-1.19765	NM_010670	keratin associated protein 12-1 (Krtap12-1), mRNA	keratin associated protein 12-1	C
Spot09481	0.000361671	NM_008617	Mdh2	6.06204	5.87988	5.91724	5.85265	5.83731	5.75986	6.17052	6.1608	6.13297	6.11865	6.03644	6.06684	-1.11458	-1.32435	-1.24076	-1.30473	-1.22034	-1.35931		-1.23293	-1.04349	-1.17044	-1.05325	-1.13242	-1.06837	NM_008617	malate dehydrogenase, mitochondrial (Mor1), mRNA	malate dehydrogenase 2, NAD (mitochondrial)	B
Spot09486	6.49081e-12	NM_011637	Trex1	7.0975	7.0988	7.08608	7.36417	7.92598	8.02719	7.11191	7.15875	7.05147	7.51231	7.65804	7.73288	-1.01451	-1.06179	1.03521	-1.15968	1.30727	1.3422		1.30561	2.28687	2.56284	1.49243	1.64754	1.97667	NM_011637	three prime repair exonuclease 1 (Trex1), mRNA	three prime repair exonuclease 1	D
Spot09489	1.5533e-07	NM_017373	Nfil3	6.07565	6.18394	6.11631	6.36293	6.77796	6.87326	5.99463	6.31413	6.37285	6.42217	6.78623	6.79865	1.08439	-1.13904	-1.29245	-1.06103	-1.00831	1.07747		1.3328	1.81125	2.13176	1.53349	1.60336	1.53081	NM_017373	nuclear factor, interleukin 3, regulated (Nfil3), mRNA	nuclear factor, interleukin 3, regulated	D
Spot09490	8.64364e-08	AF229635	Wdr45	7.74999	7.70317	7.647	7.41087	7.4143	7.19001	7.63485	7.55432	7.71574	7.50817	7.36885	7.36443	1.12203	1.1605	-1.07116	-1.10219	1.04649	-1.19056		-1.40371	-1.33493	-1.5793	-1.13506	-1.20379	-1.42092	AF229635	DXImx38e protein (DXImx38e) mRNA, complete cds	WD repeat domain 45	C
Spot09512	0.000915779	NM_007556	Bmp6	6.60482	6.6583	6.55482	6.37711	6.2681	6.01835	6.68131	6.53937	6.6593	6.46022	6.28774	6.26522	-1.07949	1.12629	-1.11014	-1.08667	-1.01984	-1.28002		-1.25573	-1.47728	-1.70996	-1.24743	-1.28612	-1.48302	NM_007556	bone morphogenetic protein 6 (Bmp6), mRNA	bone morphogenetic protein 6	C
Spot09514	2.84674e-05	NM_019819	Dusp14	7.17176	7.24638	7.16962	6.87596	6.91528	6.88389	7.22379	6.99395	7.1977	7.19923	6.91076	6.99677	-1.05341	1.28715	-1.02848	-1.38165	1.00454	-1.1195		-1.34421	-1.3925	-1.33073	-1.02487	-1.08675	-1.22253	NM_019819	MAP kinase phsophatase 6 (Mkp6-pending), mRNA	dual specificity phosphatase 14	C
Spot09520	0.00016468	NM_009347	Tecta	7.42125	7.41778	7.38352	7.21287	7.24131	7.18877	7.44789	7.4943	7.48862	7.37488	7.433	7.22801	-1.027	-1.07952	-1.11082	-1.17587	-1.21129	-1.04001		-1.23167	-1.193	-1.215	-1.07574	-1.06322	-1.29773	NM_009347	tectorin alpha (Tecta), mRNA	tectorin alpha	C
Spot09522	0.000610723	L42292	Muc5ac	6.48147	6.48549	6.42168	6.3344	6.49677	6.41131	6.53488	6.6133	6.60714	6.48107	6.48949	6.39027	-1.05487	-1.13634	-1.20378	-1.15797	1.0073	1.02126		-1.15843	1.01135	-1.01042	-1.05529	-1.1318	-1.24219	L42292	mucin (muc5ac) mRNA, partial cds	mucin 5, subtypes A and C, tracheobronchial/gastric	C
Spot09528	2.11163e-05	NM_009103	Rrm1	7.14526	7.08757	7.04448	7.15374	7.40826	7.43672	7.05405	7.11774	7.06616	7.17463	7.3594	7.3791	1.0955	-1.03063	-1.02192	-1.02111	1.05007	1.05931		1.00852	1.37808	1.48029	1.12815	1.27337	1.36744	NM_009103	ribonucleotide reductase M1 (Rrm1), mRNA	ribonucleotide reductase M1	D
Spot09544	2.43139e-14	NM_008320	Icsbp1	7.42257	7.43245	7.51229	7.65931	8.18655	8.45848	7.66525	7.67371	7.51992	7.75873	8.11628	8.14779	-1.27465	-1.27285	-1.00766	-1.10453	1.0728	1.36436		1.26711	2.1257	2.57587	1.09799	1.5567	1.87361	NM_008320	interferon concensus sequence binding protein (Icsbp), mRNA	interferon consensus sequence binding protein 1	D
Spot09552	1.42811e-08	NM_008390	Irf1	7.47854	7.38207	7.47281	7.73301	8.15079	8.0556	7.56103	7.50363	7.50528	7.76394	8.02839	7.98392	-1.086	-1.12926	-1.033	-1.03141	1.13021	1.07432		1.28978	2.15701	1.79104	1.22495	1.69005	1.61387	NM_008390	interferon regulatory factor 1 (Irf1), mRNA	interferon regulatory factor 1	D
Spot09553	6.62143e-05	NM_010426	Foxf1a	7.38576	7.4642	7.29075	7.12087	6.95461	6.937	7.60773	7.49597	7.46979	7.3272	7.21676	7.14581	-1.24853	-1.03228	-1.19606	-1.22915	-1.29973	-1.23221		-1.30328	-1.66462	-1.42441	-1.32383	-1.32208	-1.38262	NM_010426	forkhead box F1a (Foxf1a), mRNA	forkhead box F1a	C
Spot09554	1.03051e-06	NM_016974	Dbp	7.82008	7.58645	7.26677	7.56634	7.15523	6.96098	7.86831	7.66804	7.2375	7.91487	7.41911	6.98321	-1.04941	-1.085	1.0297	-1.41698	-1.30197	-1.02247		-1.28885	-1.53914	-1.35769	1.04765	-1.28265	-1.28955	NM_016974	D site albumin promoter binding protein (Dbp), mRNA	D site albumin promoter binding protein	C
Spot09556	0.000189206	NM_019507	Tbx21	6.34237	6.38425	6.38832	6.4256	6.531	6.67424	6.3746	6.39209	6.37594	6.39163	6.53918	6.75205	-1.03275	-1.00787	1.01247	1.03455	-1.00822	-1.08092		1.0868	1.15806	1.33098	1.01718	1.15846	1.45662	NM_019507	T-box 21 (Tbx21), mRNA	T-box 21	D
Spot09560	1.82356e-07	NM_009372	Tgif	6.87951	6.91294	6.8631	7.08736	7.36406	7.31542	6.96672	6.92243	6.94901	7.12431	7.2546	7.35613	-1.09112	-1.00953	-1.08971	-1.03764	1.11567	-1.04155		1.23103	1.57006	1.57196	1.17069	1.39399	1.50249	NM_009372	TG interacting factor (Tgif), mRNA	TG interacting factor	D
Spot09565	7.15478e-09	NM_011355	Sfpi1	6.63538	6.55824	6.53362	6.87385	7.26453	7.14377	6.62875	6.69582	6.59233	6.92855	7.14031	7.28364	1.00665	-1.14749	-1.06047	-1.05622	1.13227	-1.15012		1.2693	2.02647	1.84072	1.34958	1.5597	1.99633	NM_011355	SFFV proviral integration 1 (Sfpi1), mRNA	SFFV proviral integration 1	D
Spot09582	1.10775e-05	NM_018773	Scap2	7.87385	7.91945	7.86151	8.0023	8.23129	8.26607	7.98682	7.93946	7.97044	8.03705	8.15972	8.21975	-1.1196	-1.02021	-1.11509	-1.03536	1.07419	1.04741		1.13707	1.36593	1.49865	1.05151	1.24641	1.28314	NM_018773	SKAP55 homologue (Saps-pending), mRNA	src family associated phosphoprotein 2	D
Spot09584	0.000971815	NM_009193	Slbp	6.96215	6.96331	6.90062	7.03202	7.18271	7.29297	7.12125	7.04664	7.03691	7.17835	7.15877	7.26431	-1.17246	-1.08689	-1.14601	-1.15757	1.02422	1.02908		1.07238	1.24532	1.48045	1.05876	1.11867	1.25532	NM_009193	stem-loop binding protein (Slbp), mRNA	stem-loop binding protein	D
Spot09589	3.51137e-09	NM_010278	Gfi1	7.3418	7.34203	7.30383	7.45459	7.79106	7.88947	7.37861	7.38305	7.41988	7.59977	7.77293	7.79163	-1.0375	-1.04187	-1.12305	-1.15625	1.01829	1.10279		1.11939	1.56678	1.79614	1.24752	1.47681	1.45027	NM_010278	growth factor independent 1 (Gfi1), mRNA	growth factor independent 1	D
Spot09593	2.16039e-08	U12142	Nr1d2	6.85456	6.71858	6.50587	6.68421	6.48316	6.37088	7.12154	6.76416	6.56336	7.00045	6.64046	6.43036	-1.30601	-1.04664	-1.05918	-1.37196	-1.17035	-1.06128		-1.18572	-1.26544	-1.14452	-1.12873	-1.13167	-1.14225	U12142	orphan nuclear receptor RVR mRNA, complete cds	nuclear receptor subfamily 1, group D, member 2	C
Spot09597	0.000303948	NM_008815	Etv4	9.39603	9.40267	9.32877	9.13779	8.87958	8.78294	9.14669	9.32308	9.48014	9.21455	9.04192	8.94032	1.28318	1.08285	-1.16343	-1.07978	-1.17627	-1.17044		-1.29465	-1.68724	-1.72605	1.07021	-1.32466	-1.7157	NM_008815	polyomavirus enhancer activator 3 (Pea3), mRNA	ets variant gene 4 (E1A enhancer binding protein, E1AF)	C
Spot09598	0.000645783	NM_013922	Zfp354c	5.74993	5.69696	5.59674	5.80166	6.01988	5.94961	5.65482	5.78437	5.72033	5.87078	5.94261	5.84474	1.09978	-1.09134	-1.13156	-1.07157	1.08033	1.11056		1.05309	1.38115	1.42315	1.24106	1.17145	1.13248	NM_013922	transcription factor 17-like 2 (Tcf17l2-pending), mRNA	zinc finger protein 354C	D
Spot09600	2.42651e-05	NM_008700	Nkx2-5	8.01839	7.94504	7.6832	7.78164	7.88433	7.64348	8.06218	8.14371	8.04725	8.08284	7.96809	7.67697	-1.04476	-1.21978	-1.43915	-1.35147	-1.08737	-1.03406		-1.26712	-1.06259	-1.04052	1.02088	-1.19198	-1.44814	NM_008700	NK2 transcription factor related, locus 5 (Drosophila) (Nkx2-5), mRNA	NK2 transcription factor related, locus 5 (Drosophila)	C
Spot09604	0.0030462	NM_007897	Ebf1	5.96414	6.09772	6.02762	6.07578	5.84528	5.8302	6.09076	6.16333	6.11499	6.03769	6.0003	5.83436	-1.13498	-1.06781	-1.0913	1.03882	-1.16768	-1.00417		1.11811	-1.28716	-1.21826	-1.05449	-1.17707	-1.32397	NM_007897	early B-cell factor (Ebf), mRNA	early B-cell factor 1	C
Spot09605	2.56958e-07	NM_009557	Zfp46	7.26959	7.36846	7.25114	7.4669	7.80374	7.82097	7.34889	7.40871	7.33881	7.57638	7.69961	7.66753	-1.08253	-1.04107	-1.09163	-1.11569	1.10974	1.16584		1.21813	1.54539	1.76796	1.25544	1.33764	1.38918	NM_009557	zinc finger protein 46 (Zfp46), mRNA	zinc finger protein 46	D
Spot09612	9.71445e-14	NM_012057	Irf5	6.68526	6.64969	6.72466	6.9673	7.5317	7.57866	6.73947	6.92156	6.72385	6.98103	7.31989	7.27795	-1.05571	-1.31241	1.00081	-1.01383	1.23591	1.35081		1.32582	2.41575	2.34903	1.27323	1.48934	1.74038	NM_012057	interferon regulatory factor 5 (Irf5), mRNA	interferon regulatory factor 5	D
Spot09621	1.24352e-05	NM_011317	Khdrbs1	7.86417	7.82398	7.72066	7.97219	8.07339	8.28265	7.8687	7.991	7.87577	8.0566	8.13264	8.09922	-1.00453	-1.18178	-1.16779	-1.08807	-1.06104	1.20133		1.11407	1.28327	1.75416	1.20671	1.15216	1.25038	NM_011317	src associated in mitosis, 68 kDa (Sam68), mRNA	KH domain containing, RNA binding, signal transduction associated 1	D
Spot09622	4.29322e-05	AJ299404	Tor3a	7.73762	7.64602	7.59328	7.68288	7.92168	8.00284	7.71459	7.86497	7.73682	7.80162	7.93303	7.86412	1.0233	-1.24477	-1.15435	-1.12607	-1.01142	1.1488		-1.05627	1.3174	1.50616	1.09093	1.07043	1.13576	AJ299404	mRNA for ATP-dependent interferon response protein 1 (Adir gene)	torsin family 3, member A	D
Spot09630	0.000726	NM_010255	Gamt	6.18663	6.18954	6.22069	6.17911	6.01273	6.01792	6.29038	6.27509	6.23294	6.17551	6.10079	5.98884	-1.10932	-1.08932	-1.01232	1.00361	-1.09205	1.0295		-1.00755	-1.1934	-1.22479	-1.12173	-1.19042	-1.27647	NM_010255	guanidinoacetate methyltransferase (Gamt), mRNA	guanidinoacetate methyltransferase	C
Spot09647	0.00137357	U96635	Nedd4	9.27928	9.25655	9.17958	9.11094	9.04775	8.90135	9.32153	9.19897	9.21093	9.13567	9.05113	8.97401	-1.04315	1.05927	-1.03185	-1.02503	-1.00338	-1.07536		-1.18334	-1.2322	-1.32079	-1.20425	-1.15933	-1.26734	U96635	ubiquitin protein ligase Nedd-4 mRNA, complete cds	neural precursor cell expressed, developmentally down-regulted gene 4	C
Spot09650	2.8692e-05	NM_020487	Prss21	6.81856	6.94622	6.8779	6.70498	6.55972	6.48614	6.88729	6.84391	6.83946	6.69402	6.59633	6.66872	-1.07115	1.10773	1.03919	1.01102	-1.03729	-1.20031		-1.12028	-1.47182	-1.47959	-1.2132	-1.28092	-1.18619	NM_020487	tryptase 4 (LOC57256), mRNA	protease, serine, 21	C
Spot09654	8.05672e-08	NM_010401	Hal	6.33805	6.33721	6.35257	6.57984	6.80494	6.83032	6.4446	6.39135	6.45674	6.60506	6.7792	6.95472	-1.11243	-1.05563	-1.10979	-1.02554	1.02607	-1.13247		1.27352	1.59636	1.61245	1.17405	1.47382	1.6454	NM_010401	histidine ammonia lyase (Hal), mRNA	histidine ammonia lyase	D
Spot09655	0.00111513	NM_009171	Shmt1	6.12099	6.05923	6.06861	6.13589	6.29073	6.20362	6.14545	6.09616	6.03844	6.22002	6.27289	6.39913	-1.02476	-1.03762	1.03063	-1.08777	1.018	-1.21594		1.01501	1.26048	1.14455	1.07743	1.1933	1.43432	NM_009171	serine hydroxymethyl transferase 1 (soluble) (Shmt1), mRNA	serine hydroxymethyl transferase 1 (soluble)	D
Spot09657	7.71905e-05	NM_008288	Hsd11b1	9.39633	9.38061	9.34395	9.05218	8.91907	8.86672	9.62034	9.49859	9.43674	9.19938	9.16926	8.98429	-1.25108	-1.12522	-1.09724	-1.15859	-1.28427	-1.12477		-1.4108	-1.58651	-1.61161	-1.52341	-1.39003	-1.57216	NM_008288	hydroxysteroid 11-beta dehydrogenase 1 (Hsd11b1), mRNA	hydroxysteroid 11-beta dehydrogenase 1	C
Spot09661	4.10225e-07	NM_016765	Ddah2	7.87889	7.89474	7.83068	7.63114	7.58904	7.45256	7.94758	7.91679	7.84517	7.68329	7.66608	7.67583	-1.0711	-1.0223	-1.0146	-1.05354	-1.08009	-1.25015		-1.28114	-1.35758	-1.45953	-1.30251	-1.28493	-1.18452	NM_016765	dimethylarginine dimethylaminohydrolase 2 (Ddah2), mRNA	dimethylarginine dimethylaminohydrolase 2	C
Spot09662	0.00507057	NM_008254	Hmgcl	7.4937	7.50037	7.45526	7.36472	7.43368	7.2319	7.64452	7.48017	7.50027	7.46191	7.39311	7.39444	-1.16279	1.0204	-1.04604	-1.10206	1.04141	-1.1765		-1.13767	-1.06896	-1.25027	-1.20035	-1.09096	-1.11163	NM_008254	3-hydroxy-3-methylglutaryl-Coenzyme A lyase (Hmgcl), mRNA	3-hydroxy-3-methylglutaryl-Coenzyme A lyase	C
Spot09663	0.00193281	NM_019878	Sult1b1	6.25359	6.17238	6.13709	5.97629	6.06853	5.83959	6.16008	6.11308	6.08337	6.02816	5.97893	6.05516	1.09802	1.06109	1.05519	-1.05324	1.09373	-1.24057		-1.31955	-1.10944	-1.34649	-1.14102	-1.14356	-1.02861	NM_019878	dopa/tyrosine sulfotransferase (LOC56362), mRNA	sulfotransferase family 1B, member 1	C
Spot09666	2.20552e-05	NM_007383	Acads	7.86708	7.86684	7.73538	7.50129	7.41235	7.34713	7.89356	7.90131	7.84773	7.70951	7.58135	7.61089	-1.02684	-1.03507	-1.11891	-1.23148	-1.18411	-1.30181		-1.44164	-1.57536	-1.47439	-1.20208	-1.37708	-1.26724	NM_007383	acetyl-Coenzyme A dehydrogenase, short chain (Acads), mRNA	acyl-Coenzyme A dehydrogenase, short chain	C
Spot09667	3.23506e-07	NM_010046	Dgat1	8.88081	8.80167	8.72304	8.36271	8.13069	8.03001	8.82778	8.89258	8.80354	8.66937	8.28366	8.29536	1.05446	-1.09517	-1.08383	-1.35888	-1.16529	-1.30388		-1.67883	-1.95614	-1.99975	-1.17164	-1.83844	-1.66226	NM_010046	diacylglycerol acyltransferase (Dgat), mRNA	diacylglycerol O-acyltransferase 1	C
Spot09671	6.63626e-10	NM_010343	Gpx5	6.51988	6.56315	6.37356	6.9462	7.17417	7.23645	6.4985	6.54197	6.48167	7.05207	7.09992	7.1718	1.02161	1.02141	-1.11418	-1.11167	1.07708	1.06679		1.53162	1.84232	2.37002	1.73944	1.7471	1.99397	NM_010343	glutathione peroxidase 5 (Gpx5), mRNA	glutathione peroxidase 5	D
Spot09672	8.51616e-05	NM_009121	Sat1	8.53569	8.50604	8.44151	8.63724	8.7977	8.81473	8.60963	8.54461	8.55648	8.7089	8.67453	8.80954	-1.07674	-1.03932	-1.12184	-1.07429	1.13107	1.0052		1.10689	1.33864	1.4524	1.10437	1.13874	1.28796	NM_009121	spermidine/spermine N1-acetyl transferase (Sat), mRNA	spermidine/spermine N1-acetyl transferase 1	D
Spot09679	3.69315e-06	NM_008845	Pip5k2a	6.46435	6.39108	6.37749	6.48767	6.74486	6.69563	6.45423	6.46287	6.3828	6.57288	6.6591	6.68678	1.01018	-1.07443	-1.00532	-1.08894	1.08954	1.00889		1.02359	1.42445	1.37458	1.12598	1.21681	1.35525	NM_008845	phosphatidylinositol-4-phosphate 5-kinase, type II, alpha (Pip5k2a), mRNA	phosphatidylinositol-4-phosphate 5-kinase, type II, alpha	D
Spot09681	0.00426151	NM_011962	Plod3	6.84416	6.76672	6.58663	6.76202	7.01115	7.02638	6.75893	6.85318	6.77862	6.9485	6.9852	6.94513	1.08896	-1.09031	-1.21167	-1.205	1.02629	1.08464		-1.08561	1.2769	1.55233	1.20872	1.14114	1.18117	NM_011962	procollagen-lysine, 2-oxoglutarate 5-dioxygenase 3 (Plod3), mRNA	procollagen-lysine, 2-oxoglutarate 5-dioxygenase 3	D
Spot09688	2.55351e-14	NM_013542	Gzmb	6.58316	6.63616	6.58559	6.78334	7.36601	7.39712	6.51518	6.68724	6.64488	6.76721	7.12078	7.11991	1.07035	-1.05241	-1.06108	1.01626	1.27791	1.31945		1.22162	2.07477	2.25135	1.28664	1.54271	1.60805	NM_013542	granzyme B (Gzmb), mRNA	granzyme B	D
Spot09689	0.00024441	NM_008455	Klkb1	7.0583	7.01462	6.89258	7.01492	7.28947	7.33802	7.01259	7.02517	7.03273	7.11678	7.14589	7.32846	1.04677	-1.01061	-1.15044	-1.10722	1.1544	1.00961		-1.04433	1.31633	1.56117	1.1098	1.1283	1.3441	NM_008455	kallikrein 3, plasma (Klk3), mRNA	kallikrein B, plasma 1	D
Spot09690	0.00233661	NM_007591	Calr	7.66435	7.74784	7.57333	7.75393	7.98245	7.97613	7.68808	7.65525	7.6385	8.13217	8.0113	8.11203	-1.02402	1.09701	-1.06734	-1.45971	-1.02927	-1.14556		1.09372	1.26442	1.49602	1.55907	1.42768	1.60565	NM_007591	calreticulin (Calr), mRNA	calreticulin	D
Spot09696	6.43178e-05	NM_007876	Dpep1	7.72615	7.65203	7.58417	7.39605	7.42625	7.18751	7.70826	7.77979	7.64932	7.56323	7.56238	7.2328	1.01804	-1.13629	-1.06732	-1.18197	-1.14583	-1.04633		-1.3911	-1.2533	-1.48684	-1.15607	-1.24285	-1.51668	NM_007876	dipeptidase 1 (renal) (Dpep1), mRNA	dipeptidase 1 (renal)	C
Spot09698	1.27428e-10	NM_019660	Mycbp	8.4284	8.38552	8.36931	8.11506	7.84139	7.79028	8.41036	8.45877	8.41775	8.28191	7.99385	7.85423	1.01821	-1.076	-1.04963	-1.18158	-1.16471	-1.06604		-1.36799	-1.72312	-1.78431	-1.13707	-1.59188	-1.75684	NM_019660	c-myc binding protein (Mycbp), mRNA	c-myc binding protein	C
Spot09701	1.53164e-07	NM_010024	Dct	7.98809	7.93973	7.81969	7.48977	7.34677	7.25963	7.93469	7.90939	7.87978	7.679	7.47774	7.23025	1.05485	1.0308	-1.06193	-1.20831	-1.13993	1.02982		-1.64595	-1.80933	-1.75077	-1.29136	-1.53979	-1.91466	NM_010024	dopachrome tautomerase (Dct), mRNA	dopachrome tautomerase	C
Spot09703	0.00165658	NM_009040	Rdh6	7.62002	7.62455	7.53901	7.34989	7.38522	7.44555	7.79327	7.79066	7.72185	7.55653	7.60646	7.33812	-1.18917	-1.1807	-1.20062	-1.22954	-1.24761	1.11342		-1.31013	-1.27039	-1.09797	-1.26711	-1.20226	-1.46776	NM_009040	retinol dehydrogenase type 6 (Rdh6), mRNA	retinol dehydrogenase 6	C
Spot09705	0.000315736	AF233885	Plce1	6.31706	6.17891	6.16698	5.97242	6.10639	5.97533	6.33466	6.11687	6.20542	6.10511	6.00387	5.97369	-1.01776	1.064	-1.03919	-1.1419	1.10797	1.00164		-1.41148	-1.07521	-1.21125	-1.25804	-1.11964	-1.26078	AF233885	phospholipase C-like protein mRNA, partial cds	phospholipase C, epsilon 1	C
Spot09706	1.22093e-06	NM_016717	Scly	8.01905	7.94985	7.8743	7.65503	7.64056	7.61723	7.96117	8.03488	7.96392	7.88052	7.78648	7.59318	1.05959	-1.08875	-1.09376	-1.25293	-1.15711	1.02434		-1.4391	-1.36245	-1.29314	-1.08399	-1.28196	-1.4488	NM_016717	selenocysteine lyase (Scly), mRNA	selenocysteine lyase	C
Spot09707	1.02088e-05	NM_010281	Ggh	8.01987	7.95933	7.88318	7.73758	7.69782	7.65204	8.02602	8.0238	7.94689	7.86469	7.77767	7.60233	-1.00617	-1.0666	-1.06579	-1.13554	-1.08313	1.05096		-1.32616	-1.29888	-1.26003	-1.17507	-1.27906	-1.41136	NM_010281	gamma-glutamyl hydrolase (Ggh), mRNA	gamma-glutamyl hydrolase	C
Spot09708	5.33622e-05	NM_008777	Pah	6.74891	6.63877	6.57414	6.40299	6.35614	6.3236	6.68553	6.72502	6.69247	6.54472	6.44528	6.35072	1.06543	-1.09008	-1.12562	-1.15227	-1.09324	-1.02749		-1.41328	-1.32661	-1.28471	-1.15121	-1.32278	-1.40741	NM_008777	phenylalanine hydroxylase (Pah), mRNA	phenylalanine hydroxylase	C
Spot09709	0.000217692	NM_010050	Dio2	6.74582	6.66165	6.64887	6.48371	6.43596	6.51406	6.71856	6.73043	6.71957	6.58083	6.57883	6.42635	1.02764	-1.07121	-1.07326	-1.10199	-1.15358	1.09168		-1.29967	-1.25318	-1.14432	-1.14767	-1.16369	-1.34074	NM_010050	deiodinase, iodothyronine, type II (Dio2), mRNA	deiodinase, iodothyronine, type II	C
Spot09710	1.67801e-05	NM_007692	Chkb	8.47648	8.3465	8.28304	8.0416	7.80973	7.82782	8.40557	8.47496	8.35816	8.26783	8.00398	7.89632	1.07348	-1.13707	-1.07802	-1.25387	-1.21441	-1.07091		-1.54477	-1.71048	-1.57653	-1.14767	-1.60156	-1.58699	NM_007692	choline/ethanolamine kinase (Chetk), mRNA	choline kinase beta	C
Spot09711	0.0026637	NM_007981	Acsl1	6.918	6.84232	6.80128	6.65438	6.62554	6.61085	6.90647	6.97665	6.86097	6.83717	6.73553	6.66467	1.0116	-1.14377	-1.06152	-1.20057	-1.11627	-1.0553		-1.30164	-1.24206	-1.20977	-1.07175	-1.27267	-1.21689	NM_007981	fatty acid Coenzyme A ligase, long chain 2 (Facl2), mRNA	acyl-CoA synthetase long-chain family member 1	C
Spot09712	5.84018e-07	NM_007621	Cbr2	10.9394	11.0063	10.8072	10.4424	9.90784	9.89866	10.7567	10.9699	10.779	10.6494	10.0229	10.1524	1.20053	1.03708	1.02853	-1.22996	-1.12195	-1.28885		-1.64377	-2.99964	-2.48062	-1.11321	-2.57801	-1.87128	NM_007621	carbonyl reductase 2 (Cbr2), mRNA	carbonyl reductase 2	C
Spot09715	2.22248e-06	U85498	Gclc	7.06468	7.09593	7.02469	7.32897	7.37724	7.23792	7.26525	7.37859	7.26941	7.70949	7.56497	7.51048	-1.2221	-1.32666	-1.27726	-1.46305	-1.2065	-1.31332		1.3025	1.32487	1.23767	1.5593	1.20487	1.27262	U85498	glutamate-cysteine ligase catalytic subunit (GLCLC) mRNA, complete cds	glutamate-cysteine ligase, catalytic subunit	B
Spot09719	0.000224127	AF178954	Slc16a3	5.64964	5.55488	5.52726	5.96284	5.99889	5.96259	5.62324	5.75548	5.65862	5.86156	6.16487	5.86354	1.02675	-1.22213	-1.14038	1.10658	-1.18055	1.10411		1.3678	1.55893	1.54547	1.26912	1.5059	1.22743	AF178954	monocarboxylate transporter 4 mRNA, complete cds	solute carrier family 16 (monocarboxylic acid transporters), member 3	D
Spot09725	0.000310878	NM_011844	Mgll	7.97855	8.00621	7.98702	7.75495	7.56988	7.80029	8.07723	8.07148	8.04822	7.7574	7.70422	7.7108	-1.10372	-1.06746	-1.06311	-1.00245	-1.14378	1.09362		-1.25056	-1.54701	-1.20531	-1.3769	-1.44379	-1.40133	NM_011844	monoglyceride lipase (Mgll), mRNA	monoglyceride lipase	C
Spot09735	1.22101e-07	NM_011893	Sh3bp2	6.18623	6.2146	6.20336	6.29329	6.502	6.5068	6.22202	6.18492	6.17498	6.3389	6.50051	6.59565	-1.03644	1.03013	1.02879	-1.04667	1.00149	-1.09291		1.11301	1.33295	1.35451	1.12399	1.37107	1.52298	NM_011893	SH3-domain binding protein 2 (Sh3bp2), mRNA	SH3-domain binding protein 2	D
Spot09747	5.99042e-05	AB050017	Rb1cc1	7.14599	7.07061	6.98511	6.86141	6.84765	6.64655	7.16469	7.03985	7.03068	6.97269	6.83529	6.82973	-1.01888	1.03124	-1.04663	-1.11771	1.01244	-1.20103		-1.32921	-1.24978	-1.40293	-1.21168	-1.22699	-1.22257	AB050017	CC1 mRNA for coiled-coil protein, complete cds	RB1-inducible coiled-coil 1	C
Spot09749	4.22596e-08	NM_009912	Ccr1	6.83891	6.76304	6.81186	7.0532	7.38641	7.25618	6.87581	6.82212	6.86139	7.15455	7.32264	7.30883	-1.03759	-1.06086	-1.05078	-1.10666	1.06584	-1.05406		1.23899	1.8652	1.55943	1.32147	1.64959	1.56429	NM_009912	chemokine (C-C) receptor 1 (Cmkbr1), mRNA	chemokine (C-C motif) receptor 1	D
Spot09751	1.53229e-06	AF219112	Cxcl7	6.39906	6.45621	6.36022	6.37625	6.43805	6.70437	6.51976	6.46723	6.43288	6.47537	6.93086	6.91805	-1.12828	-1.01108	-1.07536	-1.1042	-1.63691	-1.23822		-1.02308	-1.01832	1.41079	-1.04539	1.58984	1.62445	AF219112	thymus chemokine 1 mRNA, complete cds	chemokine (C-X-C motif) ligand 7	D
Spot09757	0.000421796	AF068182	Blnk	6.38936	6.40444	6.45938	6.59549	6.8035	6.73462	6.50723	6.50487	6.38415	6.61124	6.66121	6.82069	-1.12509	-1.10565	1.07813	-1.01588	1.15292	-1.08988		1.22891	1.49043	1.31684	1.10961	1.16922	1.54734	AF068182	B cell linker protein BLNK mRNA, complete cds	B-cell linker	D
[truncated: 1,392 more rows]
